# Supplementary material for: Accuracy evaluation of smartphone-based GNSS position and speed tracking for ski-slope and safety management
Source: PLoS One. 2025 Aug 13;20(8):e0327896. doi: 10.1371/journal.pone.0327896 (PMC12349078; doi:10.1371/journal.pone.0327896)
Supplement: S1 Data — (CSV) [file pone.0327896.s002.csv]

Day	Skier	Phone	App	LocError	SpeedError
230115	Skier01	Android_Low	Strava	30.10255339	0.044193257
230115	Skier01	Android_Low	Strava	30.28921333	0.072257822
230115	Skier01	Android_Low	Strava	30.33180123	0.093792126
230115	Skier01	Android_Low	Strava	30.59889599	0.166870182
230115	Skier01	Android_Low	Strava	30.88392101	0.117651359
230115	Skier01	Android_Low	Strava	30.82640263	0.138353409
230115	Skier01	Android_Low	Strava	31.12223995	0.162166129
230115	Skier01	Android_Low	Strava	31.81263561	0.35107328
230115	Skier01	Android_Low	Strava	33.03298997	0.406178526
230115	Skier01	Android_Low	Strava	33.49631414	0.402057382
230115	Skier01	Android_Low	Strava	33.2770909	0.20784546
230115	Skier01	Android_Low	Strava	33.06910966	0.252256498
230115	Skier01	Android_Low	Strava	32.75182812	0.005293494
230115	Skier01	Android_Low	Strava	32.58706877	0.035017263
230115	Skier01	Android_Low	Strava	32.38699614	0.13155063
230115	Skier01	Android_Low	Strava	32.25657805	0.024277855
230115	Skier01	Android_Low	Strava	32.11005154	0.034440789
230115	Skier01	Android_Low	Strava	32.35038181	0.03350933
230115	Skier01	Android_Low	Strava	32.6931262	0.081675606
230115	Skier01	Android_Low	Strava	32.80277884	0.047048114
230115	Skier01	Android_Low	Strava	32.47459083	0.010157206
230115	Skier01	Android_Low	Strava	31.81950263	0.187705513
230115	Skier01	Android_Low	Strava	31.55523081	0.25470076
230115	Skier01	Android_Low	Strava	31.64761094	0.148378448
230115	Skier01	Android_Low	Strava	31.90668128	0.043015526
230115	Skier01	Android_Low	Strava	32.14247852	0.10010303
230115	Skier01	Android_Low	Strava	32.28093362	0.180135546
230115	Skier01	Android_Low	Strava	32.28912105	0.517651794
230115	Skier01	Android_Low	Strava	32.36383724	0.290178187
230115	Skier01	Android_Low	Strava	32.34707364	0.04600139
230115	Skier01	Android_Low	Strava	32.77635266	0.022297311
230115	Skier01	Android_Low	Strava	32.96608353	0.075065754
230115	Skier01	Android_Low	Strava	33.14411379	0.174094379
230115	Skier01	Android_Low	Strava	33.16374412	0.024113046
230115	Skier01	Android_Low	Strava	33.34683116	0.061439162
230115	Skier01	Android_Low	Strava	33.26093202	0.071811055
230115	Skier01	Android_Low	Strava	33.00909584	0.12798274
230115	Skier01	Android_Low	Strava	32.74777033	0.084658312
230115	Skier01	Android_Low	Strava	32.4577789	0.161093279
230115	Skier01	Android_Low	Strava	32.32328294	0.131755938
230115	Skier01	Android_Low	Strava	32.10393776	0.045487488
230115	Skier01	Android_Low	Strava	29.31638988	0.294940785
230115	Skier01	Android_Low	Strava	29.29885042	0.039612168
230115	Skier01	Android_Low	Strava	29.40185897	0.152599118
230115	Skier01	Android_Low	Strava	29.82978371	0.232976806
230115	Skier01	Android_Low	Strava	30.29268151	0.340530088
230115	Skier01	Android_Low	Strava	30.84385347	0.345693466
230115	Skier01	Android_Low	Strava	31.09659825	0.254460507
230115	Skier01	Android_Low	Strava	31.77792603	0.016432919
230115	Skier01	Android_Low	Strava	32.72183216	0.258207483
230115	Skier01	Android_Low	Strava	32.44637642	0.397946639
230115	Skier01	Android_Low	Strava	32.90251079	0.267536434
230115	Skier01	Android_Low	Strava	32.39413111	0.310373896
230115	Skier01	Android_Low	Strava	32.17699036	0.306076751
230115	Skier01	Android_Low	Strava	32.05148389	0.012124861
230115	Skier01	Android_Low	Strava	33.8346613	1.243694428
230115	Skier01	Android_Low	Strava	37.13319781	2.482063926
230115	Skier01	Android_Low	Strava	39.63144679	3.49158284
230115	Skier01	Android_Low	Strava	41.24617596	2.088086845
230115	Skier01	Android_Low	Strava	40.4871579	4.022981324
230115	Skier01	Android_Low	Strava	33.74047707	8.430462683
230115	Skier01	Android_Low	Strava	26.72001936	7.285589997
230115	Skier01	Android_Low	Strava	23.56032411	4.129813174
230115	Skier01	Android_Low	Strava	23.02297902	1.04675314
230115	Skier01	Android_Low	Strava	23.36998755	0.105167315
230115	Skier01	Android_Low	Strava	24.31720221	1.446694336
230115	Skier01	Android_Low	Strava	24.22535427	2.650972189
230115	Skier01	Android_Low	Strava	25.14035122	3.44466092
230115	Skier01	Android_Low	Strava	26.45601487	2.981731122
230115	Skier01	Android_Low	Strava	25.97473659	1.753461076
230115	Skier01	Android_Low	Strava	26.3366896	1.214763355
230115	Skier01	Android_Low	Strava	26.3183638	1.542067364
230115	Skier01	Android_Low	Strava	27.17218498	0.590944849
230115	Skier01	Android_Low	Strava	26.94528556	4.078416493
230115	Skier01	Android_Low	Strava	23.49823405	5.798346245
230115	Skier01	Android_Low	Strava	21.32233221	5.285936671
230115	Skier01	Android_Low	Strava	29.15393806	0.033193179
230115	Skier01	Android_Low	Strava	29.3576731	1.086523602
230115	Skier01	Android_Low	Strava	29.6516463	2.018283332
230115	Skier01	Android_Low	Strava	30.27378798	3.65294338
230115	Skier01	Android_Low	Strava	31.91833277	4.188747234
230115	Skier01	Android_Low	Strava	32.01310221	3.622857308
230115	Skier01	Android_Low	Strava	35.37199317	2.051567234
230115	Skier01	Android_Low	Strava	33.46993306	0.488148278
230115	Skier01	Android_Low	Strava	31.32656261	3.019979782
230115	Skier01	Android_Low	Strava	31.13707843	4.901388348
230115	Skier01	Android_Low	Strava	31.07999764	0.942523001
230115	Skier01	Android_Low	Strava	30.72999471	1.04699907
230115	Skier01	Android_Low	Strava	28.02629928	1.728088729
230115	Skier01	Android_Low	Strava	26.04957257	1.616412751
230115	Skier01	Android_Low	Strava	23.89455435	0.272117535
230115	Skier01	Android_Low	Strava	23.78103552	2.489326351
230115	Skier01	Android_Low	Strava	26.05213135	2.89705915
230115	Skier01	Android_Low	Strava	27.91075432	3.501822283
230115	Skier01	Android_Low	Strava	27.74258392	4.223389698
230115	Skier01	Android_Low	Strava	29.38660254	2.600313428
230115	Skier01	Android_Low	Strava	30.72151985	0.311030902
230115	Skier01	Android_Low	Strava	31.23748609	0.731291817
230115	Skier01	Android_Low	Strava	31.24135085	0.537909902
230115	Skier01	Android_Low	Strava	30.1002261	0.431438367
230115	Skier01	Android_Low	Strava	29.87945409	0.913423499
230115	Skier01	Android_Low	Strava	29.23454182	1.628975264
230115	Skier01	Android_Low	Strava	27.89933393	3.94763254
230115	Skier01	Android_Low	Strava	28.6648146	5.53743049
230115	Skier01	Android_Low	Strava	33.03302511	5.327931327
230115	Skier01	Android_Low	Strava	34.71135869	3.563351026
230115	Skier01	Android_Low	Strava	39.05539166	1.369559174
230115	Skier01	Android_Low	Strava	39.2221954	0.230383487
230115	Skier01	Android_Low	Strava	38.39581623	1.652763625
230115	Skier01	Android_Low	Strava	40.89678913	0.884742827
230115	Skier01	Android_Low	Strava	42.15509728	1.489197388
230115	Skier01	Android_Low	Strava	39.09620228	3.436941108
230115	Skier01	Android_Low	Strava	34.12233531	4.2078781
230115	Skier01	Android_Low	Strava	29.14359961	2.150208557
230115	Skier01	Android_Low	Strava	27.9385927	0.213961789
230115	Skier01	Android_Low	Strava	30.86757661	2.219747079
230115	Skier01	Android_Low	Strava	33.31375086	2.064987823
230115	Skier01	Android_Low	Strava	32.59204898	1.625662626
230115	Skier01	Android_Low	Strava	34.19949933	0.856519233
230115	Skier01	Android_Low	Strava	32.80336487	0.635192324
230115	Skier01	Android_Low	Strava	33.16797943	0.572961183
230115	Skier01	Android_Low	Strava	33.53042962	0.90497575
230115	Skier01	Android_Low	Strava	33.99288092	1.355942269
230115	Skier01	Android_Low	Strava	37.63604192	1.667368354
230115	Skier01	Android_Low	Strava	41.50747649	1.460938913
230115	Skier01	Android_Low	Strava	41.56693789	1.00619456
230115	Skier01	Android_Low	Strava	43.70595547	0.355084531
230115	Skier01	Android_Low	Strava	45.2339769	0.830595034
230115	Skier01	Android_Low	Strava	41.96314254	1.76553503
230115	Skier01	Android_Low	Strava	39.15539434	1.430270169
230115	Skier01	Android_Low	Strava	38.6217127	1.42781397
230115	Skier01	Android_Low	Strava	38.62955783	1.60007109
230115	Skier01	Android_Low	Strava	35.07057837	1.885200632
230115	Skier01	Android_Low	Strava	31.13199658	3.123415342
230115	Skier01	Android_Low	Strava	26.74275768	4.920245964
230115	Skier01	Android_Low	Strava	21.7847929	3.755413731
230115	Skier01	Android_Low	Strava	23.60607312	0.271509721
230115	Skier01	Android_Low	Strava	23.98325496	1.498175774
230115	Skier01	Android_Low	Strava	26.33911413	3.811699557
230115	Skier01	Android_Low	Strava	30.51329055	4.809381394
230115	Skier01	Android_Low	Strava	35.56311003	3.305668155
230115	Skier01	Android_Low	Strava	36.83286163	1.585737124
230115	Skier01	Android_Low	Strava	36.7236022	0.492882411
230115	Skier01	Android_Low	Strava	37.87982542	2.672122799
230115	Skier01	Android_Low	Strava	39.94542376	4.631684342
230115	Skier01	Android_Low	Strava	43.02737306	5.145817409
230115	Skier01	Android_Low	Strava	47.68221644	3.0624217
230115	Skier01	Android_Low	Strava	48.55170913	1.148415544
230115	Skier01	Android_Low	Strava	47.34345782	0.447936715
230115	Skier01	Android_Low	Strava	46.79825636	1.823502747
230115	Skier01	Android_Low	Strava	43.49162777	2.470755706
230115	Skier01	Android_Low	Strava	35.88351949	2.427094902
230115	Skier01	Android_Low	Strava	28.91046451	2.829700928
230115	Skier01	Android_Low	Strava	27.41325005	1.857593011
230115	Skier01	Android_Low	Strava	24.50291726	1.469958746
230115	Skier01	Android_Low	Strava	24.0574593	0.740762707
230115	Skier01	Android_Low	Strava	27.48264209	0.245377591
230115	Skier01	Android_Low	Strava	29.12920705	0.956349702
230115	Skier01	Android_Low	Strava	34.21156547	1.66432371
230115	Skier01	Android_Low	Strava	33.62312739	1.34249926
230115	Skier01	Android_Low	Strava	30.16277303	0.292130718
230115	Skier01	Android_Low	Strava	32.65796505	0.908330594
230115	Skier01	Android_Low	Strava	29.27719355	1.07420889
230115	Skier01	Android_Low	Strava	24.82535867	3.048388318
230115	Skier01	Android_Low	Strava	25.77778862	5.121927308
230115	Skier01	Android_Low	Strava	28.29127267	5.704428863
230115	Skier01	Android_Low	Strava	30.37378141	2.651941266
230115	Skier01	Android_Low	Strava	31.80889412	0.208000414
230115	Skier01	Android_Low	Strava	32.15492205	0.05074325
230115	Skier01	Android_Low	Strava	25.10053296	0.03790079
230115	Skier01	Android_Low	Strava	25.33459349	0.239164378
230115	Skier01	Android_Low	Strava	25.35809443	2.211865473
230115	Skier01	Android_Low	Strava	26.34429245	4.65523167
230115	Skier01	Android_Low	Strava	30.51849481	5.276840118
230115	Skier01	Android_Low	Strava	34.64271726	3.080041409
230115	Skier01	Android_Low	Strava	35.98431199	0.335105059
230115	Skier01	Android_Low	Strava	35.1934927	0.395897124
230115	Skier01	Android_Low	Strava	37.08330715	0.039284226
230115	Skier01	Android_Low	Strava	35.31759058	0.330247923
230115	Skier01	Android_Low	Strava	35.65697613	0.934488159
230115	Skier01	Android_Low	Strava	34.54905265	1.432940708
230115	Skier01	Android_Low	Strava	33.08828563	2.124413512
230115	Skier01	Android_Low	Strava	33.00145762	2.357290377
230115	Skier01	Android_Low	Strava	30.71494698	1.476822903
230115	Skier01	Android_Low	Strava	32.29949967	0.223996854
230115	Skier01	Android_Low	Strava	31.72083869	0.164775085
230115	Skier01	Android_Low	Strava	33.55800864	0.317181298
230115	Skier01	Android_Low	Strava	33.49123916	0.87116436
230115	Skier01	Android_Low	Strava	31.29352039	0.695269081
230115	Skier01	Android_Low	Strava	31.76108056	0.772973672
230115	Skier01	Android_Low	Strava	28.10436107	0.488037682
230115	Skier01	Android_Low	Strava	29.86617397	0.121787368
230115	Skier01	Android_Low	Strava	27.66867101	0.434152886
230115	Skier01	Android_Low	Strava	29.00269441	0.25330357
230115	Skier01	Android_Low	Strava	29.07502148	0.296171902
230115	Skier01	Android_Low	Strava	28.36088274	0.164512428
230115	Skier01	Android_Low	Strava	31.27849925	0.104787602
230115	Skier01	Android_Low	Strava	30.47433816	0.442702047
230115	Skier01	Android_Low	Strava	34.27969332	1.007357017
230115	Skier01	Android_Low	Strava	33.25469946	0.955151991
230115	Skier01	Android_Low	Strava	35.64412781	0.70884213
230115	Skier01	Android_Low	Strava	36.59318877	0.044015095
230115	Skier01	Android_Low	Strava	34.90938057	0.093001911
230115	Skier01	Android_Low	Strava	38.03996127	0.100345226
230115	Skier01	Android_Low	Strava	35.82391484	0.103611855
230115	Skier01	Android_Low	Strava	39.2249403	1.082289624
230115	Skier01	Android_Low	Strava	39.67571621	0.25626634
230115	Skier01	Android_Low	Strava	35.99323999	0.380032609
230115	Skier01	Android_Low	Strava	36.8829805	0.310336941
230115	Skier01	Android_Low	Strava	35.33859382	0.322811204
230115	Skier01	Android_Low	Strava	37.70288222	0.562563988
230115	Skier01	Android_Low	Strava	37.36296264	0.858033493
230115	Skier01	Android_Low	Strava	40.83364241	0.857866837
230115	Skier01	Android_Low	Strava	41.8386527	1.374385546
230115	Skier01	Android_Low	Strava	43.86428097	2.111570558
230115	Skier01	Android_Low	Strava	46.2514071	0.954619713
230115	Skier01	Android_Low	Strava	44.3245404	0.645917123
230115	Skier01	Android_Low	Strava	45.93645053	0.593875676
230115	Skier01	Android_Low	Strava	43.01674007	0.281173132
230115	Skier01	Android_Low	Strava	41.86498876	0.022359846
230115	Skier01	Android_Low	Strava	40.69453959	0.747487119
230115	Skier01	Android_Low	Strava	37.14479344	0.140836431
230115	Skier01	Android_Low	Strava	36.09533718	0.875543823
230115	Skier01	Android_Low	Strava	34.705206	2.234175383
230115	Skier01	Android_Low	Strava	30.41270254	2.059123
230115	Skier01	Android_Low	Strava	27.40729056	3.770109256
230115	Skier01	Android_Low	Strava	22.91971151	3.286015306
230115	Skier01	Android_Low	Strava	2.899034793	1.08332085
230115	Skier01	Android_Low	Strava	1.775468598	0.579268295
230115	Skier01	Android_Low	Strava	1.737119419	1.738260941
230115	Skier01	Android_Low	Strava	3.575920315	2.329672388
230115	Skier01	Android_Low	Strava	4.997738787	2.004906059
230115	Skier01	Android_Low	Strava	6.536576624	1.31038017
230115	Skier01	Android_Low	Strava	7.596409091	0.766282458
230115	Skier01	Android_Low	Strava	7.296902694	0.107706349
230115	Skier01	Android_Low	Strava	6.915928092	0.410563033
230115	Skier01	Android_Low	Strava	6.278287561	0.80944381
230115	Skier01	Android_Low	Strava	4.948336373	0.254798606
230115	Skier01	Android_Low	Strava	4.576314295	0.247201017
230115	Skier01	Android_Low	Strava	4.901374318	0.215031223
230115	Skier01	Android_Low	Strava	4.394796113	0.635020443
230115	Skier01	Android_Low	Strava	6.004425083	1.352513695
230115	Skier01	Android_Low	Strava	6.786103356	1.363690889
230115	Skier01	Android_Low	Strava	7.760582992	1.15755724
230115	Skier01	Android_Low	Strava	9.33054259	0.864230052
230115	Skier01	Android_Low	Strava	9.186596371	0.352208227
230115	Skier01	Android_Low	Strava	9.367537875	0.217785658
230115	Skier01	Android_Low	Strava	8.624738243	0.399306922
230115	Skier01	Android_Low	Strava	8.246264351	0.828080063
230115	Skier01	Android_Low	Strava	6.314626229	0.992018381
230115	Skier01	Android_Low	Strava	5.977742934	1.086904842
230115	Skier01	Android_Low	Strava	4.509202157	0.778353924
230115	Skier01	Android_Low	Strava	5.191360197	0.290984179
230115	Skier01	Android_Low	Strava	7.732004235	0.153557167
230115	Skier01	Android_Low	Strava	7.887696351	0.641776446
230115	Skier01	Android_Low	Strava	11.0701245	1.069002769
230115	Skier01	Android_Low	Strava	6.127278856	2.128705014
230115	Skier01	Android_Low	Strava	6.203911307	2.679016467
230115	Skier01	Android_Low	Strava	10.47564818	2.327274973
230115	Skier01	Android_Low	Strava	16.28377983	0.062612307
230115	Skier01	Android_Low	Strava	13.41879827	1.286130628
230115	Skier01	Android_Low	Strava	6.349597861	1.676394274
230115	Skier01	Android_Low	Strava	5.07859028	0.205448185
230115	Skier01	Android_Low	Strava	4.824587298	0.659854533
230115	Skier01	Android_Low	Strava	6.653028981	1.236305265
230115	Skier01	Android_Low	Strava	5.67358601	0.931608024
230115	Skier01	Android_Low	Strava	5.245769463	0.350895932
230115	Skier01	Android_Low	Strava	5.346974679	0.014310865
230115	Skier01	Android_Low	Strava	3.906557813	0.302973779
230115	Skier01	Android_Low	Strava	4.65516535	0.700134294
230115	Skier01	Android_Low	Strava	4.180258998	0.737897858
230115	Skier01	Android_Low	Strava	4.298849027	1.105958413
230115	Skier01	Android_Low	Strava	6.190961942	0.801857782
230115	Skier01	Android_Low	Strava	4.148639889	0.298552879
230115	Skier01	Android_Low	Strava	4.648370761	0.153676905
230115	Skier01	Android_Low	Strava	8.658222957	0.818490495
230115	Skier01	Android_Low	Strava	6.675199863	0.361150284
230115	Skier01	Android_Low	Strava	10.45744628	0.57397846
230115	Skier01	Android_Low	Strava	13.14118061	0.460548158
230115	Skier01	Android_Low	Strava	9.913545493	0.127550299
230115	Skier01	Android_Low	Strava	9.279720633	1.773143569
230115	Skier01	Android_Low	Strava	9.634085307	5.747267093
230115	Skier01	Android_Low	Strava	10.82627713	4.947726795
230115	Skier01	Android_Low	Strava	1.755525663	0.314293409
230115	Skier01	Android_Low	Strava	1.436800165	1.071508806
230115	Skier01	Android_Low	Strava	1.093368766	1.400105884
230115	Skier01	Android_Low	Strava	1.429448259	1.510698399
230115	Skier01	Android_Low	Strava	2.825206015	1.840541709
230115	Skier01	Android_Low	Strava	5.012629485	2.367482705
230115	Skier01	Android_Low	Strava	6.987372796	2.502045538
230115	Skier01	Android_Low	Strava	9.867724443	2.301201163
230115	Skier01	Android_Low	Strava	11.67676216	1.72626358
230115	Skier01	Android_Low	Strava	13.3686858	1.586065796
230115	Skier01	Android_Low	Strava	13.76170837	0.391888759
230115	Skier01	Android_Low	Strava	15.17787139	0.769956122
230115	Skier01	Android_Low	Strava	15.49534318	0.056138616
230115	Skier01	Android_Low	Strava	13.38116463	0.620715762
230115	Skier01	Android_Low	Strava	11.13536246	1.774435379
230115	Skier01	Android_Low	Strava	9.527414356	1.353601207
230115	Skier01	Android_Low	Strava	8.00200591	0.531586696
230115	Skier01	Android_Low	Strava	7.409970651	0.457157121
230115	Skier01	Android_Low	Strava	6.351687801	0.220636154
230115	Skier01	Android_Low	Strava	6.810225869	0.559280787
230115	Skier01	Android_Low	Strava	10.9617748	0.027938709
230115	Skier01	Android_Low	Strava	9.729395651	1.108379432
230115	Skier01	Android_Low	Strava	7.237714397	1.588418816
230115	Skier01	Android_Low	Strava	10.97602655	1.650411346
230115	Skier01	Android_Low	Strava	14.7768598	0.829112541
230115	Skier01	Android_Low	Strava	8.816520059	0.919078828
230115	Skier01	Android_Low	Strava	7.657269766	0.903504554
230115	Skier01	Android_Low	Strava	9.890753619	0.103665442
230115	Skier01	Android_Low	Strava	8.508236245	0.021653213
230115	Skier01	Android_Low	Strava	3.984092324	0.507298758
230115	Skier01	Android_Low	Strava	4.027580584	0.63583724
230115	Skier01	Android_Low	Strava	4.969177211	3.578186944
230115	Skier01	Android_Low	Strava	4.195308675	7.11300546
230115	Skier01	Android_Low	Strava	11.11383565	4.938011616
230115	Skier01	Android_Low	Strava	15.9732299	1.721103042
230115	Skier01	Android_Low	Strava	9.679762251	0.214845939
230115	Skier01	Android_Low	Strava	9.918685316	0.08705639
230115	Skier01	Android_Low	Strava	9.871323322	0.238348689
230115	Skier01	Android_Low	Strava	8.829848193	2.336573195
230115	Skier01	Android_Low	Strava	5.09648946	4.915927984
230115	Skier01	Android_Low	Strava	4.181407771	7.432525586
230115	Skier01	Android_Low	Strava	8.222740252	7.085357784
230115	Skier01	Android_Low	Strava	15.92013108	4.196200335
230115	Skier01	Android_Low	Strava	15.19948895	0.217421248
230115	Skier01	Android_Low	Strava	13.32562703	2.364417359
230115	Skier01	Android_Low	Strava	10.79029576	1.111359561
230115	Skier01	Android_Low	Strava	10.84308326	0.503691223
230115	Skier01	Android_Low	Strava	8.417799234	0.333452157
230115	Skier01	Android_Low	Strava	7.093004081	1.06910217
230115	Skier01	Android_Low	Strava	5.631283428	0.683928267
230115	Skier01	Android_Low	Strava	6.164498777	0.052637577
230115	Skier01	Android_Low	Strava	4.068530183	0.429425093
230115	Skier01	Android_Low	Strava	4.691689995	0.475346189
230115	Skier01	Android_Low	Strava	5.038137879	0.044103388
230115	Skier01	Android_Low	Strava	0.938115614	0.344473159
230115	Skier01	Android_Low	Strava	3.416524123	0.651274282
230115	Skier01	Android_Low	Strava	9.384213151	0.817773397
230115	Skier01	Android_Low	Strava	6.855982565	1.860463708
230115	Skier01	Android_Low	Strava	2.291239437	0.713451237
230115	Skier01	Android_Low	Strava	5.954480591	0.998134443
230115	Skier01	Android_Low	Strava	7.966914119	0.587669773
230115	Skier01	Android_Low	Strava	4.403232246	0.536249518
230115	Skier01	Android_Low	Strava	6.82198387	0.441476929
230115	Skier01	Android_Low	Strava	5.50013788	0.740386936
230115	Skier01	Android_Low	Strava	3.010094118	0.39765334
230115	Skier01	Android_Low	Strava	5.858349857	0.719870964
230115	Skier01	Android_Low	Strava	3.039186344	0.656009371
230115	Skier01	Android_Low	Strava	4.529264534	0.860909874
230115	Skier01	Android_Low	Strava	6.305973012	0.373503081
230115	Skier01	Android_Low	Strava	2.912608465	0.290309591
230115	Skier01	Android_Low	Strava	4.622225292	0.457262492
230115	Skier01	Android_Low	Strava	2.585745696	0.668558003
230115	Skier01	Android_Low	Strava	2.782631509	0.528896782
230115	Skier01	Android_Low	Strava	3.950583164	0.437950848
230115	Skier01	Android_Low	Strava	1.337761584	0.263531989
230115	Skier01	Android_Low	Strava	3.023794879	0.130370656
230115	Skier01	Android_Low	Strava	0.168916462	0.251463598
230115	Skier01	Android_Low	Strava	0.952124657	0.668261648
230115	Skier01	Android_Low	Strava	1.221042044	0.062748489
230115	Skier01	Android_Low	Strava	6.660493588	0.503368588
230115	Skier01	Android_Low	Strava	6.431025108	0.452877059
230115	Skier01	Android_Low	Strava	9.868023412	0.321645647
230115	Skier01	Android_Low	Strava	10.31627706	0.504267663
230115	Skier01	Android_Low	Strava	8.95468343	0.82119576
230115	Skier01	Android_Low	Strava	10.61762831	1.295320257
230115	Skier01	Android_Low	Strava	6.08497309	1.619552155
230115	Skier01	Android_Low	Strava	6.595821983	1.209627773
230115	Skier01	Android_Low	Strava	5.296167331	0.428670476
230115	Skier01	Android_Low	Strava	3.805443868	0.395060683
230115	Skier01	Android_Low	Strava	2.487260068	0.26952356
230115	Skier01	Android_Low	Strava	1.742020652	0.654630372
230115	Skier01	Android_Low	Strava	5.193000571	0.080464925
230115	Skier01	Android_Low	Strava	9.415909485	0.715785029
230115	Skier01	Android_Low	Strava	9.378347573	2.773498617
230115	Skier01	Android_Low	Strava	9.633832052	3.601019966
230115	Skier01	Android_Low	Strava	11.01193676	1.181948391
230115	Skier01	Android_Low	Strava	11.02300035	0.670105531
230115	Skier01	Android_Low	Strava	7.914171442	1.124263489
230115	Skier01	Android_Low	Strava	8.579609453	0.53643251
230115	Skier01	Android_Low	Strava	8.990580297	0.301105111
230115	Skier01	Android_Low	Strava	9.3606457	0.472446805
230115	Skier01	Android_Low	Strava	9.772781821	0.525538951
230115	Skier01	Android_Low	Strava	9.762143485	0.104967359
230115	Skier01	Android_Low	Strava	9.679368043	0.153952799
230115	Skier01	Android_Low	Strava	9.64904686	0.066235023
230115	Skier01	Android_Low	Strava	9.769203688	0.12888552
230115	Skier01	Android_Low	Strava	9.348873089	0.309741809
230115	Skier01	Android_Low	Strava	4.263055577	0.274233424
230115	Skier01	Android_Low	Strava	4.465388664	0.357237708
230115	Skier01	Android_Low	Strava	4.994902286	0.723225412
230115	Skier01	Android_Low	Strava	5.70599742	0.851343137
230115	Skier01	Android_Low	Strava	6.27544036	0.883183941
230115	Skier01	Android_Low	Strava	7.283116672	1.025987289
230115	Skier01	Android_Low	Strava	8.397452366	1.115584345
230115	Skier01	Android_Low	Strava	9.468273743	0.581568028
230115	Skier01	Android_Low	Strava	9.552690769	0.250972748
230115	Skier01	Android_Low	Strava	8.626267791	1.061319541
230115	Skier01	Android_Low	Strava	4.048505556	0.086278149
230115	Skier01	Android_Low	Strava	3.931633928	0.003853456
230115	Skier01	Android_Low	Strava	3.901312483	0.15318625
230115	Skier01	Android_Low	Strava	3.013875504	1.633451686
230115	Skier01	Android_Low	Strava	0.114647633	4.236432416
230115	Skier01	Android_Low	Strava	5.140465459	5.24664203
230115	Skier01	Android_Low	Strava	10.33980498	4.849043115
230115	Skier01	Android_Low	Strava	13.13292986	2.072222197
230115	Skier01	Android_Low	Strava	13.89884351	0.277894202
230115	Skier01	Android_Low	Strava	13.26258961	1.312886281
230115	Skier01	Android_Low	Strava	10.99101857	2.709741011
230115	Skier01	Android_Low	Strava	7.560848682	3.093005182
230115	Skier01	Android_Low	Strava	4.685361908	3.39670804
230115	Skier01	Android_Low	Strava	4.342642848	4.308494276
230115	Skier01	Android_Low	Strava	8.412495041	0.254042434
230115	Skier01	Android_Low	Strava	8.386897951	0.146056094
230115	Skier01	Android_Low	Strava	7.876122864	0.844417241
230115	Skier01	Android_Low	Strava	6.846636057	1.887350248
230115	Skier01	Android_Low	Strava	4.387031068	3.014864141
230115	Skier01	Android_Low	Strava	1.972131123	2.898825289
230115	Skier01	Android_Low	Strava	3.232704588	1.322455306
230115	Skier01	Android_Low	Strava	3.92325211	0.230760974
230115	Skier01	Android_Low	Strava	5.751252046	0.829831341
230115	Skier01	Android_Low	Strava	6.398506591	0.434265985
230115	Skier01	Android_Low	Strava	6.895995845	0.217246405
230115	Skier01	Android_Low	Strava	6.583329249	0.167235915
230115	Skier01	Android_Low	Strava	6.980733623	0.322412855
230115	Skier01	Android_Low	Strava	6.567405594	1.051465191
230115	Skier01	Android_Low	Strava	7.095689388	1.090290354
230115	Skier01	Android_Low	Strava	5.959977182	0.214391734
230115	Skier01	Android_Low	Strava	3.451927645	0.149964921
230115	Skier01	Android_Low	Strava	2.510296173	0.00683415
230115	Skier01	Android_Low	Strava	2.930958002	0.835902586
230115	Skier01	Android_Low	Strava	4.313526089	0.432240634
230115	Skier01	Android_Low	Strava	3.930741935	0.362547881
230115	Skier01	Android_Low	Strava	2.946574941	1.733591986
230115	Skier01	Android_Low	Strava	1.472364579	0.855128423
230115	Skier01	Android_Low	Strava	6.140896727	1.112802596
230115	Skier01	Android_Low	Strava	8.029506973	0.170064879
230115	Skier01	Android_Low	Strava	8.785895532	0.282646974
230115	Skier01	Android_Low	Strava	8.094076481	0.318971922
230115	Skier01	Android_Low	Strava	7.073167803	0.272923203
230115	Skier01	Android_Low	Strava	4.297418767	0.40959057
230115	Skier01	Android_Low	Strava	4.381944382	4.201817627
230115	Skier01	Android_Low	Strava	8.792864452	3.453841273
230115	Skier01	Android_Low	Strava	5.598336735	0.917579702
230115	Skier01	Android_Low	Strava	3.835990031	1.524011945
230115	Skier01	Android_Low	Strava	2.645431523	1.795528264
230115	Skier01	Android_Low	Strava	2.678564398	1.362162077
230115	Skier01	Android_Low	Strava	6.117090015	0.804618577
230115	Skier01	Android_Low	Strava	6.847213488	2.198908629
230115	Skier01	Android_Low	Strava	6.225677482	0.961004274
230115	Skier01	Android_Low	Strava	6.3757165	0.571031811
230115	Skier01	Android_Low	Strava	6.918161204	0.279191671
230115	Skier01	Android_Low	Strava	7.25145062	0.791670212
230115	Skier01	Android_Low	Strava	6.496151649	3.235584411
230115	Skier01	Android_Low	Strava	3.65831884	2.279603773
230115	Skier01	Android_Low	Strava	0.985263438	1.832635874
230115	Skier01	Android_Low	Strava	1.439205806	1.03624024
230115	Skier01	Android_Low	Strava	1.265276151	1.101684246
230115	Skier01	Android_Low	Strava	0.445653848	1.181842445
230115	Skier01	Android_Low	Strava	1.533649375	0.49283741
230115	Skier01	Android_Low	Strava	6.685691103	1.345197439
230115	Skier01	Android_Low	Strava	9.753345299	1.702174248
230115	Skier01	Android_Low	Strava	9.195569326	2.767621358
230115	Skier01	Android_Low	Strava	5.455428998	1.737977133
230115	Skier01	Android_Low	Strava	5.04613174	0.896922184
230115	Skier01	Android_Low	Strava	7.183742506	0.146582957
230115	Skier01	Android_Low	Strava	8.637047947	0.054924066
230115	Skier01	Android_Low	Strava	8.255589625	0.745759895
230115	Skier01	Android_Low	Strava	5.504466506	0.532750269
230115	Skier01	Android_Low	Strava	2.594061075	0.586051742
230115	Skier01	Android_Low	Strava	3.184394141	0.368523593
230115	Skier01	Android_Low	Strava	1.81213817	0.181845535
230115	Skier01	Android_Low	Strava	1.523606801	0.06525301
230115	Skier01	Android_Low	Strava	1.04046263	1.657680889
230115	Skier01	Android_Low	Strava	3.749837667	1.605833021
230115	Skier01	Android_Low	Strava	3.429700199	1.166628549
230115	Skier01	Android_Low	Strava	2.149876597	5.834292764
230115	Skier01	Android_Low	Strava	7.942937223	4.332462578
230115	Skier01	Android_Low	Strava	10.56708055	1.484327431
230115	Skier01	Android_Low	Strava	1.605200761	4.16770791
230115	Skier01	Android_Low	Strava	5.129429157	2.305631129
230115	Skier01	Android_Low	Strava	4.53080805	0.661705483
230115	Skier01	Android_Low	Strava	2.493721551	2.161529523
230115	Skier01	Android_Low	Strava	0.962079573	1.514624178
230115	Skier01	Android_Low	Strava	3.365327153	0.986656741
230115	Skier01	Android_Low	Strava	2.962993124	1.552111386
230115	Skier01	Android_Low	Strava	2.300290138	0.955838917
230115	Skier01	Android_Low	Strava	2.139380146	0.228484024
230115	Skier01	Android_Low	Strava	2.221438936	0.678877048
230115	Skier01	Android_Low	Strava	1.66384494	1.405040323
230115	Skier01	Android_Low	Strava	1.989830285	1.34561104
230115	Skier01	Android_Low	Strava	4.793371815	0.887839186
230115	Skier01	Android_Low	Strava	5.004392345	0.027309518
230115	Skier01	Android_Low	Strava	6.104690005	0.245741309
230115	Skier01	Android_Low	Strava	4.074120971	0.284464356
230115	Skier01	Android_Low	Strava	3.920165287	0.404511405
230115	Skier01	Android_Low	Strava	3.964601536	0.737258159
230115	Skier01	Android_Low	Strava	6.576622302	0.235370163
230115	Skier01	Android_Low	Strava	5.346117355	0.738169764
230115	Skier01	Android_Low	Strava	4.166329759	0.64587836
230115	Skier01	Android_Low	Strava	3.792256107	0.167980261
230115	Skier01	Android_Low	Strava	1.87845517	0.956900835
230115	Skier01	Android_Low	Strava	2.295663784	1.411117674
230115	Skier01	Android_Low	Strava	3.040651574	1.631219667
230115	Skier01	Android_Low	Strava	4.395543851	0.452709407
230115	Skier01	Android_Low	Strava	4.548649465	0.006031605
230115	Skier01	Android_Low	Strava	4.439850575	0.086625937
230115	Skier01	Android_Low	Strava	4.130720623	0.6571977
230115	Skier01	Android_Low	Strava	3.044076508	1.231889083
230115	Skier01	Android_Low	Strava	1.405738567	1.801365709
230115	Skier01	Android_Low	Strava	1.502644944	1.982043474
230115	Skier01	Android_Low	Strava	3.011692473	1.795647251
230115	Skier01	Android_Low	Strava	0.706694626	1.914915755
230115	Skier01	Android_Low	Strava	1.641296504	0.143410979
230115	Skier01	Android_Low	Strava	1.859434291	0.268873909
230115	Skier01	Android_Low	Strava	2.735647496	1.007483308
230115	Skier01	Android_Low	Strava	0.7116196	1.068805824
230115	Skier01	Android_Low	Strava	0.595005405	0.551276734
230115	Skier01	Android_Low	Strava	1.490755655	0.790611402
230115	Skier01	Android_Low	Strava	2.25717697	0.825636311
230115	Skier01	Android_Low	Strava	3.323268124	0.464795539
230115	Skier01	Android_Low	Strava	1.708906863	0.801653841
230115	Skier01	Android_Low	Strava	2.421537145	2.172810774
230115	Skier01	Android_Low	Strava	1.413303659	0.869442922
230115	Skier01	Android_Low	Strava	0.2572277	2.357833286
230115	Skier01	Android_Low	Strava	2.945437257	2.238155584
230115	Skier01	Android_Low	Strava	4.485069334	0.149674591
230115	Skier01	Android_Low	Strava	3.055762116	0.636365606
230115	Skier01	Android_Low	Strava	3.477627762	1.151351587
230115	Skier01	Android_Low	Strava	1.550563347	0.189465374
230115	Skier01	Android_Low	Strava	3.107248828	0.071106119
230115	Skier01	Android_Low	Strava	1.924211754	0.434430156
230115	Skier01	Android_Low	Strava	1.199295037	1.529858346
230115	Skier01	Android_Low	Strava	8.041577754	1.079147582
230115	Skier01	Android_Low	Strava	7.876806169	0.146666272
230115	Skier01	Android_Low	Strava	7.268249299	0.455877467
230115	Skier01	Android_Low	Strava	7.421111983	0.411226108
230115	Skier01	Android_Low	Strava	6.768422332	1.74087777
230115	Skier01	Android_Low	Strava	2.203929592	1.301148731
230115	Skier01	Android_Low	Strava	1.584913946	0.061173339
230115	Skier01	Android_Low	Strava	1.470992448	0.111048471
230115	Skier01	Android_Low	Strava	1.193828417	0.279997477
230115	Skier01	Android_Low	Strava	1.068364076	1.197181341
230115	Skier01	Android_Low	Strava	2.043841476	0.843067198
230115	Skier01	Android_Low	Strava	3.36941855	2.409029159
230115	Skier01	Android_Low	Strava	6.034333406	3.080786881
230115	Skier01	Android_Low	Strava	9.875843341	2.301699498
230115	Skier01	Android_Low	Strava	10.05321681	0.198706991
230115	Skier01	Android_Low	Strava	8.816216005	2.484184281
230115	Skier01	Android_Low	Strava	5.946097493	2.943500769
230115	Skier01	Android_Low	Strava	3.48505426	2.083576473
230115	Skier01	Android_Low	Strava	4.732320074	1.577270732
230115	Skier01	Android_Low	Strava	1.498681572	1.763399747
230115	Skier01	Android_Low	Strava	0.691071216	1.562372068
230115	Skier01	Android_Low	Strava	0.968879373	0.292590831
230115	Skier01	Android_Low	Strava	0.73561456	2.033670104
230115	Skier01	Android_Low	Strava	2.238540311	2.235026126
230115	Skier01	Android_Low	Strava	4.164871654	0.381617648
230115	Skier01	Android_Low	Strava	3.380123036	1.19114072
230115	Skier01	Android_Low	Strava	1.449839487	0.222921954
230115	Skier01	Android_Low	Strava	4.085327141	1.527949181
230115	Skier01	Android_Low	Strava	3.907887999	0.20122762
230115	Skier01	Android_Low	Strava	3.281373499	0.526322052
230115	Skier01	Android_Low	Strava	2.236171992	2.306864976
230115	Skier01	Android_Low	Strava	1.266302547	1.489714662
230115	Skier01	Android_Low	Strava	2.694529145	1.100688663
230115	Skier01	Android_Low	Strava	1.987321331	0.500491367
230115	Skier01	Android_Low	Strava	1.48380052	0.638845474
230115	Skier01	Android_Low	Strava	1.154146323	1.688016983
230115	Skier01	Android_Low	Strava	1.131296087	0.911812191
230115	Skier01	Android_Low	Strava	0.447939208	0.357058901
230115	Skier01	Android_Low	Strava	0.732083286	0.231733765
230115	Skier01	Android_Low	Strava	0.644953824	0.502351192
230115	Skier01	Android_Low	Strava	1.437938593	0.685420336
230115	Skier01	Android_Low	Strava	1.493371328	1.676010122
230115	Skier01	Android_Low	Strava	2.964372018	1.402164594
230115	Skier01	Android_Low	Strava	2.648745993	0.574294073
230115	Skier01	Android_Low	Strava	1.645933755	1.527175654
230115	Skier01	Android_Low	Strava	1.649391906	0.318259098
230115	Skier01	Android_Low	Strava	2.954735541	0.711104334
230115	Skier01	Android_Low	Strava	2.032619441	0.110899766
230115	Skier01	Android_Low	Strava	1.33619688	0.607773568
230115	Skier01	Android_Low	Strava	2.554842315	0.417907242
230115	Skier01	Android_Low	Strava	2.13338304	0.704366609
230115	Skier01	Android_Low	Strava	2.729770478	0.735926241
230115	Skier01	Android_Low	Strava	2.885898742	0.67935127
230115	Skier01	Android_Low	Strava	3.046102944	0.446355424
230115	Skier01	Android_Low	Strava	3.322289472	0.053131539
230115	Skier01	Android_Low	Strava	2.771744771	0.36749711
230115	Skier01	Android_Low	Strava	2.443928116	0.522728715
230115	Skier01	Android_Low	Strava	2.091302364	0.920816444
230115	Skier01	Android_Low	Strava	2.279333651	1.299771345
230115	Skier01	Android_Low	Strava	2.074589469	0.281707042
230115	Skier01	Android_Low	Strava	1.272992806	0.070867524
230115	Skier01	Android_Low	Strava	2.561890209	1.31464233
230115	Skier01	Android_Low	Strava	3.637537888	0.484886775
230115	Skier01	Android_Low	Strava	1.202259109	2.242899703
230115	Skier01	Android_Low	Strava	0.7489415	1.71691371
230115	Skier01	Android_Low	Strava	1.529103606	0.373910965
230115	Skier01	Android_Low	Strava	2.113589547	1.523963368
230115	Skier01	Android_Low	Strava	2.694953139	0.431866801
230115	Skier01	Android_Low	Strava	1.923070745	0.867087679
230115	Skier01	Android_Low	Strava	1.017196482	1.088001154
230115	Skier01	Android_Low	Strava	1.916759169	0.294763033
230115	Skier01	Android_Low	Strava	2.442574556	0.215289829
230115	Skier01	Android_Low	Strava	2.770743499	0.06093674
230115	Skier01	Android_Low	Strava	3.138267974	0.341613612
230115	Skier01	Android_Low	Strava	3.63045542	0.133378669
230115	Skier01	Android_Low	Strava	3.621156077	0.133546231
230115	Skier01	Android_Low	Strava	3.584301966	0.259187416
230115	Skier01	Android_Low	Strava	3.54737205	0.109362378
230115	Skier01	Android_Low	Strava	3.368531397	0.423455498
230115	Skier01	Android_Low	Strava	2.794684576	0.450610608
230115	Skier01	Android_Low	Strava	2.845543353	0.013038995
230115	Skier01	Android_Low	Strava	4.281793267	0.116914323
230115	Skier01	Android_Low	Strava	3.159757908	0.689149098
230115	Skier01	Android_Low	Strava	2.854181368	0.268199638
230115	Skier01	Android_Low	Strava	3.124417336	0.163987903
230115	Skier01	Android_Low	Strava	2.90949546	0.100607769
230115	Skier01	Android_Low	Strava	2.77333562	0.243097196
230115	Skier01	Android_Low	Strava	2.281378305	0.661236837
230115	Skier01	Android_Low	Strava	2.447853646	0.355907594
230115	Skier01	Android_Low	Strava	2.235229648	0.219283759
230115	Skier01	Android_Low	Strava	2.171472219	0.343054276
230115	Skier01	Android_Low	Strava	2.06152241	0.374160627
230115	Skier01	Android_Low	Strava	5.408487431	0.659384163
230115	Skier01	Android_Low	Strava	5.605211685	0.114016277
230115	Skier01	Android_Low	Strava	5.341685731	0.484185815
230115	Skier01	Android_Low	Strava	4.864490955	0.742778341
230115	Skier01	Android_Low	Strava	4.398292385	0.713796692
230115	Skier01	Android_Low	Strava	4.236357333	0.501373709
230115	Skier01	Android_Low	Strava	4.410945615	0.066732805
230115	Skier01	Android_Low	Strava	4.142712891	0.082600692
230115	Skier01	Android_Low	Strava	4.086371024	0.23225755
230115	Skier01	Android_Low	Strava	4.085745777	0.384291669
230115	Skier01	Android_Low	Strava	4.729795566	0.024984854
230115	Skier01	Android_Low	Strava	5.483595414	0.144140874
230115	Skier01	Android_Low	Strava	5.482048459	0.676503457
230115	Skier01	Android_Low	Strava	5.376282588	0.502960551
230115	Skier01	Android_Low	Strava	3.921816543	0.91011227
230115	Skier01	Android_Low	Strava	2.914041158	0.704293517
230115	Skier01	Android_Low	Strava	3.299404561	0.766063293
230115	Skier01	Android_Low	Strava	4.288992301	0.450328934
230115	Skier01	Android_Low	Strava	3.556727571	1.064155049
230115	Skier01	Android_Low	Strava	3.671179739	0.495812307
230115	Skier01	Android_Low	Strava	4.535043899	2.388674167
230115	Skier01	Android_Low	Strava	6.292673455	1.668201057
230115	Skier01	Android_Low	Strava	6.96620711	0.444025442
230115	Skier01	Android_Low	Strava	8.599458117	0.429378606
230115	Skier01	Android_Low	Strava	8.509820997	0.631058131
230115	Skier01	Android_Low	Strava	6.961117053	0.569148296
230115	Skier01	Android_Low	Strava	5.118404989	0.05561815
230115	Skier01	Android_Low	Strava	5.786483198	0.136175452
230115	Skier01	Android_Low	Strava	6.913512837	0.389342173
230115	Skier01	Android_Low	Strava	6.252676856	0.405188464
230115	Skier01	Android_Low	Strava	5.093584964	0.614394305
230115	Skier01	Android_Low	Strava	5.418971399	1.519134068
230115	Skier01	Android_Low	Strava	4.732210509	0.71707041
230115	Skier01	Android_Low	Strava	3.434050772	0.315850782
230115	Skier01	Android_Low	Strava	3.21411295	0.848482404
230115	Skier01	Android_Low	Strava	4.147092599	0.906779269
230115	Skier01	Android_Low	Strava	5.788380637	0.037281777
230115	Skier01	Android_Low	Strava	6.512523032	0.480583782
230115	Skier01	Android_Low	Strava	6.985416245	0.083004969
230115	Skier01	Android_Low	Strava	6.891967151	0.447287974
230115	Skier01	Android_Low	Strava	6.675337366	0.154310552
230115	Skier01	Android_Low	Strava	6.769996812	0.087086416
230115	Skier01	Android_Low	Strava	6.242926084	0.673036013
230115	Skier01	Android_Low	Strava	5.761327131	0.007549744
230115	Skier01	Android_Low	Strava	5.584191837	0.146309147
230115	Skier01	Android_Low	Strava	5.79621565	0.341122402
230115	Skier01	Android_Low	Strava	5.142125207	0.410463553
230115	Skier01	Android_Low	Strava	4.857865584	0.142670188
230115	Skier01	Android_Low	Strava	4.755576577	0.612250847
230115	Skier01	Android_Low	Strava	4.287233308	1.489834288
230115	Skier01	Android_Low	Strava	3.853914115	1.15268662
230115	Skier01	Android_Low	Strava	3.655301071	0.048695489
230115	Skier01	Android_Low	Strava	4.272853201	0.401701949
230115	Skier01	Android_Low	Strava	3.38766964	1.246238087
230115	Skier01	Android_Low	Strava	0.913042168	1.743551369
230115	Skier01	Android_Low	Strava	7.265313033	1.626848228
230115	Skier01	Android_Low	Strava	13.3454813	0.995942621
230115	Skier01	Android_Low	Strava	11.17433051	0.375764612
230115	Skier01	Android_Low	Strava	11.21406454	1.591015714
230115	Skier01	Android_Low	Strava	13.28225841	3.325685318
230115	Skier01	Android_Low	Strava	15.07303154	3.86602753
230115	Skier01	Android_Low	Strava	15.61731208	3.091263817
230115	Skier01	Android_Low_BatterySaver	Strava	2.906575662	0.247798152
230115	Skier01	Android_Low_BatterySaver	Strava	2.987702829	0.135028177
230115	Skier01	Android_Low_BatterySaver	Strava	2.997352917	0.426019187
230115	Skier01	Android_Low_BatterySaver	Strava	1.559361097	0.080113302
230115	Skier01	Android_Low_BatterySaver	Strava	2.850816626	1.091227304
230115	Skier01	Android_Low_BatterySaver	Strava	3.194033885	0.816901583
230115	Skier01	Android_Low_BatterySaver	Strava	3.833861539	0.522057493
230115	Skier01	Android_Low_BatterySaver	Strava	2.351283132	1.306154343
230115	Skier01	Android_Low_BatterySaver	Strava	1.226126382	0.971217353
230115	Skier01	Android_Low_BatterySaver	Strava	0.633580174	0.491096614
230115	Skier01	Android_Low_BatterySaver	Strava	0.486586835	0.517851308
230115	Skier01	Android_Low_BatterySaver	Strava	0.694952873	0.472283411
230115	Skier01	Android_Low_BatterySaver	Strava	0.784059226	0.491598543
230115	Skier01	Android_Low_BatterySaver	Strava	1.739973318	0.173978209
230115	Skier01	Android_Low_BatterySaver	Strava	1.312955287	0.025994373
230115	Skier01	Android_Low_BatterySaver	Strava	1.674890093	0.244340881
230115	Skier01	Android_Low_BatterySaver	Strava	1.049345411	0.288826189
230115	Skier01	Android_Low_BatterySaver	Strava	1.264880649	0.417298337
230115	Skier01	Android_Low_BatterySaver	Strava	1.028380653	0.212679792
230115	Skier01	Android_Low_BatterySaver	Strava	2.84776365	0.061872554
230115	Skier01	Android_Low_BatterySaver	Strava	5.382704786	0.373950749
230115	Skier01	Android_Low_BatterySaver	Strava	6.741887139	0.23029452
230115	Skier01	Android_Low_BatterySaver	Strava	7.034703646	0.215736183
230115	Skier01	Android_Low_BatterySaver	Strava	8.693011032	0.238120433
230115	Skier01	Android_Low_BatterySaver	Strava	6.708894904	0.132483099
230115	Skier01	Android_Low_BatterySaver	Strava	5.884684527	0.264215276
230115	Skier01	Android_Low_BatterySaver	Strava	3.311387449	0.053399992
230115	Skier01	Android_Low_BatterySaver	Strava	3.239779336	0.199852328
230115	Skier01	Android_Low_BatterySaver	Strava	4.375207204	0.140421517
230115	Skier01	Android_Low_BatterySaver	Strava	4.707401465	0.2279788
230115	Skier01	Android_Low_BatterySaver	Strava	4.900514201	0.199555769
230115	Skier01	Android_Low_BatterySaver	Strava	5.033531025	1.102647835
230115	Skier01	Android_Low_BatterySaver	Strava	3.708253508	1.144576321
230115	Skier01	Android_Low_BatterySaver	Strava	5.195352925	1.008287068
230115	Skier01	Android_Low_BatterySaver	Strava	3.553413692	0.968935861
230115	Skier01	Android_Low_BatterySaver	Strava	4.376840361	0.130421019
230115	Skier01	Android_Low_BatterySaver	Strava	4.64187388	0.207242246
230115	Skier01	Android_Low_BatterySaver	Strava	2.64766735	0.228311809
230115	Skier01	Android_Low_BatterySaver	Strava	4.28194492	0.3249024
230115	Skier01	Android_Low_BatterySaver	Strava	2.752273532	0.8797027
230115	Skier01	Android_Low_BatterySaver	Strava	4.268703286	0.598514908
230115	Skier01	Android_Low_BatterySaver	Strava	8.092428235	0.398259907
230115	Skier01	Android_Low_BatterySaver	Strava	6.668373487	0.646582838
230115	Skier01	Android_Low_BatterySaver	Strava	8.561363161	0.21632844
230115	Skier01	Android_Low_BatterySaver	Strava	7.035492329	0.502778743
230115	Skier01	Android_Low_BatterySaver	Strava	5.874023269	0.350055181
230115	Skier01	Android_Low_BatterySaver	Strava	6.69925209	0.102570249
230115	Skier01	Android_Low_BatterySaver	Strava	6.216601665	0.609843608
230115	Skier01	Android_Low_BatterySaver	Strava	6.600127271	0.521068186
230115	Skier01	Android_Low_BatterySaver	Strava	5.952785836	0.945380756
230115	Skier01	Android_Low_BatterySaver	Strava	4.738702653	1.708238571
230115	Skier01	Android_Low_BatterySaver	Strava	3.164944179	1.012956628
230115	Skier01	Android_Low_BatterySaver	Strava	1.619606041	1.526988922
230115	Skier01	Android_Low_BatterySaver	Strava	1.491344977	1.187845167
230115	Skier01	Android_Low_BatterySaver	Strava	1.304521143	1.18013734
230115	Skier01	Android_Low_BatterySaver	Strava	2.163887239	0.887429721
230115	Skier01	Android_Low_BatterySaver	Strava	4.374951907	1.422033287
230115	Skier01	Android_Low_BatterySaver	Strava	3.580133365	0.305711404
230115	Skier01	Android_Low_BatterySaver	Strava	4.677854763	0.411148018
230115	Skier01	Android_Low_BatterySaver	Strava	3.217333683	0.410611912
230115	Skier01	Android_Low_BatterySaver	Strava	2.777140875	0.189077599
230115	Skier01	Android_Low_BatterySaver	Strava	3.582711805	0.343671531
230115	Skier01	Android_Low_BatterySaver	Strava	1.199095563	0.682605205
230115	Skier01	Android_Low_BatterySaver	Strava	3.397239131	0.652107332
230115	Skier01	Android_Low_BatterySaver	Strava	3.033964998	0.088645837
230115	Skier01	Android_Low_BatterySaver	Strava	4.048767317	0.641075934
230115	Skier01	Android_Low_BatterySaver	Strava	7.2624309	0.141287921
230115	Skier01	Android_Low_BatterySaver	Strava	5.453801009	0.382967942
230115	Skier01	Android_Low_BatterySaver	Strava	5.7066305	0.227526212
230115	Skier01	Android_Low_BatterySaver	Strava	8.151405941	0.349026832
230115	Skier01	Android_Low_BatterySaver	Strava	6.466501263	0.033229473
230115	Skier01	Android_Low_BatterySaver	Strava	8.315041422	0.048804007
230115	Skier01	Android_Low_BatterySaver	Strava	11.73475451	0.419979017
230115	Skier01	Android_Low_BatterySaver	Strava	9.15607217	0.086399791
230115	Skier01	Android_Low_BatterySaver	Strava	8.486870229	0.097849414
230115	Skier01	Android_Low_BatterySaver	Strava	9.106788767	0.94744302
230115	Skier01	Android_Low_BatterySaver	Strava	7.444530521	1.411602977
230115	Skier01	Android_Low_BatterySaver	Strava	6.923593913	0.767330253
230115	Skier01	Android_Low_BatterySaver	Strava	7.647038592	2.039476995
230115	Skier01	Android_Low_BatterySaver	Strava	8.483517822	2.397841269
230115	Skier01	Android_Low_BatterySaver	Strava	4.635334165	1.074958126
230115	Skier01	Android_Low_BatterySaver	Strava	4.861731198	0.283371051
230115	Skier01	Android_Low_BatterySaver	Strava	6.554793222	0.608423023
230115	Skier01	Android_Low_BatterySaver	Strava	5.119052048	0.059294384
230115	Skier01	Android_Low_BatterySaver	Strava	5.413681494	1.419100138
230115	Skier01	Android_Low_BatterySaver	Strava	8.540478799	0.449410454
230115	Skier01	Android_Low_BatterySaver	Strava	9.255415151	0.920237432
230115	Skier01	Android_Low_BatterySaver	Strava	7.006262016	0.907487875
230115	Skier01	Android_Low_BatterySaver	Strava	5.508844464	0.062598933
230115	Skier01	Android_Low_BatterySaver	Strava	6.227137361	1.076593961
230115	Skier01	Android_Low_BatterySaver	Strava	5.587077398	1.836633888
230115	Skier01	Android_Low_BatterySaver	Strava	3.125140606	0.957987142
230115	Skier01	Android_Low_BatterySaver	Strava	2.170014187	1.033011589
230115	Skier01	Android_Low_BatterySaver	Strava	5.128407952	4.605485341
230115	Skier01	Android_Low_BatterySaver	Strava	10.70364416	4.301935108
230115	Skier01	Android_Low_BatterySaver	Strava	15.42276778	2.90438487
230115	Skier01	Android_Low_BatterySaver	Strava	5.744195012	0.195290516
230115	Skier01	Android_Low_BatterySaver	Strava	5.769708345	0.590504623
230115	Skier01	Android_Low_BatterySaver	Strava	5.715399094	0.016922413
230115	Skier01	Android_Low_BatterySaver	Strava	5.061415617	0.5493698
230115	Skier01	Android_Low_BatterySaver	Strava	3.690831971	0.778282446
230115	Skier01	Android_Low_BatterySaver	Strava	3.66909572	0.64668843
230115	Skier01	Android_Low_BatterySaver	Strava	3.757377187	0.750464876
230115	Skier01	Android_Low_BatterySaver	Strava	3.546910173	0.861671249
230115	Skier01	Android_Low_BatterySaver	Strava	3.892595504	2.001622714
230115	Skier01	Android_Low_BatterySaver	Strava	2.430409639	0.624669762
230115	Skier01	Android_Low_BatterySaver	Strava	7.420743224	1.349293324
230115	Skier01	Android_Low_BatterySaver	Strava	4.958124519	1.423992716
230115	Skier01	Android_Low_BatterySaver	Strava	4.796032839	1.963486679
230115	Skier01	Android_Low_BatterySaver	Strava	2.75822058	0.716948544
230115	Skier01	Android_Low_BatterySaver	Strava	4.390906703	0.344897949
230115	Skier01	Android_Low_BatterySaver	Strava	3.937578468	0.202482202
230115	Skier01	Android_Low_BatterySaver	Strava	3.835911532	0.598504299
230115	Skier01	Android_Low_BatterySaver	Strava	4.816249046	0.764301483
230115	Skier01	Android_Low_BatterySaver	Strava	3.640639761	0.547737022
230115	Skier01	Android_Low_BatterySaver	Strava	4.535408347	0.577865232
230115	Skier01	Android_Low_BatterySaver	Strava	3.391134307	0.078786443
230115	Skier01	Android_Low_BatterySaver	Strava	4.017010473	0.205500619
230115	Skier01	Android_Low_BatterySaver	Strava	2.918269022	0.555818056
230115	Skier01	Android_Low_BatterySaver	Strava	3.262502675	0.269562929
230115	Skier01	Android_Low_BatterySaver	Strava	5.142983835	2.703917679
230115	Skier01	Android_Low_BatterySaver	Strava	7.98604067	1.789051853
230115	Skier01	Android_Low_BatterySaver	Strava	9.021479909	0.431256784
230115	Skier01	Android_Low_BatterySaver	Strava	11.52237901	0.578452543
230115	Skier01	Android_Low_BatterySaver	Strava	11.91224079	0.62159186
230115	Skier01	Android_Low_BatterySaver	Strava	6.082010996	0.527443336
230115	Skier01	Android_Low_BatterySaver	Strava	6.718817555	0.572658678
230115	Skier01	Android_Low_BatterySaver	Strava	7.092158508	1.706089049
230115	Skier01	Android_Low_BatterySaver	Strava	5.663272267	3.80230688
230115	Skier01	Android_Low_BatterySaver	Strava	3.792896228	3.997527282
230115	Skier01	Android_Low_BatterySaver	Strava	5.623036804	2.083081587
230115	Skier01	Android_Low_BatterySaver	Strava	7.364895521	1.324445885
230115	Skier01	Android_Low_BatterySaver	Strava	8.494864966	0.35845708
230115	Skier01	Android_Low_BatterySaver	Strava	8.46567711	0.288526927
230115	Skier01	Android_Low_BatterySaver	Strava	8.532062806	0.66819037
230115	Skier01	Android_Low_BatterySaver	Strava	7.207120357	0.874251026
230115	Skier01	Android_Low_BatterySaver	Strava	5.756614613	1.134435278
230115	Skier01	Android_Low_BatterySaver	Strava	4.223453004	0.41308411
230115	Skier01	Android_Low_BatterySaver	Strava	3.265965376	0.175218399
230115	Skier01	Android_Low_BatterySaver	Strava	3.735827935	0.099686095
230115	Skier01	Android_Low_BatterySaver	Strava	2.856596045	0.96572995
230115	Skier01	Android_Low_BatterySaver	Strava	4.843556547	0.724104579
230115	Skier01	Android_Low_BatterySaver	Strava	3.93738393	0.448655733
230115	Skier01	Android_Low_BatterySaver	Strava	6.125569193	0.205318917
230115	Skier01	Android_Low_BatterySaver	Strava	6.053025082	0.982052474
230115	Skier01	Android_Low_BatterySaver	Strava	5.174440603	0.923279417
230115	Skier01	Android_Low_BatterySaver	Strava	6.805006441	0.224353902
230115	Skier01	Android_Low_BatterySaver	Strava	4.467957767	0.020542575
230115	Skier01	Android_Low_BatterySaver	Strava	4.850162147	0.136539883
230115	Skier01	Android_Low_BatterySaver	Strava	5.821708009	0.135377916
230115	Skier01	Android_Low_BatterySaver	Strava	3.531355234	0.317602
230115	Skier01	Android_Low_BatterySaver	Strava	4.805942049	1.095584649
230115	Skier01	Android_Low_BatterySaver	Strava	6.388114114	2.257443793
230115	Skier01	Android_Low_BatterySaver	Strava	7.418148981	2.295774135
230115	Skier01	Android_Low_BatterySaver	Strava	6.333598057	1.439962149
230115	Skier01	Android_Low_BatterySaver	Strava	6.509525378	0.488038462
230115	Skier01	Android_Low_BatterySaver	Strava	3.507239024	0.529055578
230115	Skier01	Android_Low_BatterySaver	Strava	4.242157236	0.038561246
230115	Skier01	Android_Low_BatterySaver	Strava	3.58250196	0.430601673
230115	Skier01	Android_Low_BatterySaver	Strava	3.244769639	0.513558434
230115	Skier01	Android_Low_BatterySaver	Strava	2.55021357	0.073023166
230115	Skier01	Android_Low_BatterySaver	Strava	1.243633572	0.359358327
230115	Skier01	Android_Low_BatterySaver	Strava	1.882810629	0.253982494
230115	Skier01	Android_Low_BatterySaver	Strava	1.013085699	0.162730068
230115	Skier01	Android_Low_BatterySaver	Strava	2.315431152	0.035767169
230115	Skier01	Android_Low_BatterySaver	Strava	1.461582636	0.43384087
230115	Skier01	Android_Low_BatterySaver	Strava	3.64723457	0.53033159
230115	Skier01	Android_Low_BatterySaver	Strava	3.470580478	0.461766651
230115	Skier01	Android_Low_BatterySaver	Strava	4.841231196	0.200255698
230115	Skier01	Android_Low_BatterySaver	Strava	3.815753896	0.645001535
230115	Skier01	Android_Low_BatterySaver	Strava	5.467786201	0.891642422
230115	Skier01	Android_Low_BatterySaver	Strava	4.3073304	0.221238798
230115	Skier01	Android_Low_BatterySaver	Strava	7.293326306	0.666497135
230115	Skier01	Android_Low_BatterySaver	Strava	5.377524886	0.758073669
230115	Skier01	Android_Low_BatterySaver	Strava	7.272014472	0.052347933
230115	Skier01	Android_Low_BatterySaver	Strava	5.824200136	0.050994628
230115	Skier01	Android_Low_BatterySaver	Strava	5.907833273	0.240929188
230115	Skier01	Android_Low_BatterySaver	Strava	6.077667678	0.229358503
230115	Skier01	Android_Low_BatterySaver	Strava	4.515123473	0.341282984
230115	Skier01	Android_Low_BatterySaver	Strava	4.709294608	0.280467066
230115	Skier01	Android_Low_BatterySaver	Strava	3.544864319	2.448987617
230115	Skier01	Android_Low_BatterySaver	Strava	3.44109746	1.592415554
230115	Skier01	Android_Low_BatterySaver	Strava	3.432871735	0.113235958
230115	Skier01	Android_Low_BatterySaver	Strava	3.538115433	0.624111007
230115	Skier01	Android_Low_BatterySaver	Strava	3.398590826	0.74685981
230115	Skier01	Android_Low_BatterySaver	Strava	2.750078158	0.315531547
230115	Skier01	Android_Low_BatterySaver	Strava	2.633766408	0.315046647
230115	Skier01	Android_Low_BatterySaver	Strava	3.082341707	0.223725548
230115	Skier01	Android_Low_BatterySaver	Strava	2.41999806	0.108792071
230115	Skier01	Android_Low_BatterySaver	Strava	3.319845368	0.271611735
230115	Skier01	Android_Low_BatterySaver	Strava	3.233083695	0.148327221
230115	Skier01	Android_Low_BatterySaver	Strava	3.851732413	0.179317069
230115	Skier01	Android_Low_BatterySaver	Strava	3.642450544	0.170254506
230115	Skier01	Android_Low_BatterySaver	Strava	4.150450174	0.142734458
230115	Skier01	Android_Low_BatterySaver	Strava	4.399720746	0.15653342
230115	Skier01	Android_Low_BatterySaver	Strava	5.675725602	0.371599677
230115	Skier01	Android_Low_BatterySaver	Strava	5.436840385	0.055442114
230115	Skier01	Android_Low_BatterySaver	Strava	6.416849517	0.003243914
230115	Skier01	Android_Low_BatterySaver	Strava	5.295637722	0.086916113
230115	Skier01	Android_Low_BatterySaver	Strava	6.616816025	0.14304366
230115	Skier01	Android_Low_BatterySaver	Strava	4.879951414	0.077669622
230115	Skier01	Android_Low_BatterySaver	Strava	6.377822964	1.06412244
230115	Skier01	Android_Low_BatterySaver	Strava	8.19197304	0.809727612
230115	Skier01	Android_Low_BatterySaver	Strava	7.500633468	0.459880271
230115	Skier01	Android_Low_BatterySaver	Strava	5.475798386	1.306772742
230115	Skier01	Android_Low_BatterySaver	Strava	4.321481733	1.287051585
230115	Skier01	Android_Low_BatterySaver	Strava	2.820451717	1.388599234
230115	Skier01	Android_Low_BatterySaver	Strava	2.026326998	0.918994522
230115	Skier01	Android_Low_BatterySaver	Strava	2.000371919	0.459921665
230115	Skier01	Android_Low_BatterySaver	Strava	2.835061738	0.347165896
230115	Skier01	Android_Low_BatterySaver	Strava	2.990125912	0.305437787
230115	Skier01	Android_Low_BatterySaver	Strava	4.05310952	0.139271535
230115	Skier01	Android_Low_BatterySaver	Strava	2.547978726	0.0657236
230115	Skier01	Android_Low_BatterySaver	Strava	2.073672235	0.450233013
230115	Skier01	Android_Low_BatterySaver	Strava	1.390786124	0.270941888
230115	Skier01	Android_Low_BatterySaver	Strava	1.6547221	0.220931566
230115	Skier01	Android_Low_BatterySaver	Strava	1.954431681	2.50E-05
230115	Skier01	Android_Low_BatterySaver	Strava	2.173653193	0.068579237
230115	Skier01	Android_Low_BatterySaver	Strava	2.627368427	0.268983211
230115	Skier01	Android_Low_BatterySaver	Strava	2.769053185	0.638612996
230115	Skier01	Android_Low_BatterySaver	Strava	3.836911324	1.086622925
230115	Skier01	Android_Low_BatterySaver	Strava	4.67487416	0.298601614
230115	Skier01	Android_Low_BatterySaver	Strava	6.432847308	0.200988867
230115	Skier01	Android_Low_BatterySaver	Strava	8.407646296	0.881828667
230115	Skier01	Android_Low_BatterySaver	Strava	8.466161434	0.627421143
230115	Skier01	Android_Low_BatterySaver	Strava	6.134471579	1.165724181
230115	Skier01	Android_Low_BatterySaver	Strava	5.871819922	0.345781992
230115	Skier01	Android_Low_BatterySaver	Strava	6.207207635	1.332885424
230115	Skier01	Android_Low_BatterySaver	Strava	6.461286932	0.608146417
230115	Skier01	Android_Low_BatterySaver	Strava	2.46954732	3.052856832
230115	Skier01	Android_Low_BatterySaver	Strava	2.781943887	2.71024735
230115	Skier01	Android_Low_BatterySaver	Strava	6.578141297	1.172642383
230115	Skier01	Android_Low_BatterySaver	Strava	5.626830462	0.626649874
230115	Skier01	Android_Low_BatterySaver	Strava	4.527070119	1.219317526
230115	Skier01	Android_Low_BatterySaver	Strava	3.676109227	0.716763109
230115	Skier01	Android_Low_BatterySaver	Strava	3.142702135	0.433844731
230115	Skier01	Android_Low_BatterySaver	Strava	3.089926368	0.027357145
230115	Skier01	Android_Low_BatterySaver	Strava	3.012718754	0.346723079
230115	Skier01	Android_Low_BatterySaver	Strava	2.618019508	0.09324661
230115	Skier01	Android_Low_BatterySaver	Strava	2.703402828	0.241781203
230115	Skier01	Android_Low_BatterySaver	Strava	0.818160564	0.789181081
230115	Skier01	Android_Low_BatterySaver	Strava	0.956121462	0.079893001
230115	Skier01	Android_Low_BatterySaver	Strava	1.390128339	0.198358247
230115	Skier01	Android_Low_BatterySaver	Strava	2.353375609	0.177278523
230115	Skier01	Android_Low_BatterySaver	Strava	4.661078722	0.238229326
230115	Skier01	Android_Low_BatterySaver	Strava	6.173220624	0.038866447
230115	Skier01	Android_Low_BatterySaver	Strava	8.018482795	0.112894003
230115	Skier01	Android_Low_BatterySaver	Strava	6.03556819	0.273030979
230115	Skier01	Android_Low_BatterySaver	Strava	6.416593611	0.232831242
230115	Skier01	Android_Low_BatterySaver	Strava	5.871231272	0.926373427
230115	Skier01	Android_Low_BatterySaver	Strava	2.666372403	0.636300266
230115	Skier01	Android_Low_BatterySaver	Strava	6.404177066	0.450232401
230115	Skier01	Android_Low_BatterySaver	Strava	6.712078092	0.602135576
230115	Skier01	Android_Low_BatterySaver	Strava	2.424741786	0.133156706
230115	Skier01	Android_Low_BatterySaver	Strava	1.57838514	0.824970135
230115	Skier01	Android_Low_BatterySaver	Strava	1.145156313	0.246183284
230115	Skier01	Android_Low_BatterySaver	Strava	1.250466571	0.01033104
230115	Skier01	Android_Low_BatterySaver	Strava	1.620259375	0.021616926
230115	Skier01	Android_Low_BatterySaver	Strava	1.520673888	0.166557545
230115	Skier01	Android_Low_BatterySaver	Strava	1.432669012	0.065229588
230115	Skier01	Android_Low_BatterySaver	Strava	1.506205449	0.350561733
230115	Skier01	Android_Low_BatterySaver	Strava	2.47823187	0.312213106
230115	Skier01	Android_Low_BatterySaver	Strava	3.718534103	0.02364834
230115	Skier01	Android_Low_BatterySaver	Strava	1.803195561	0.33743406
230115	Skier01	Android_Low_BatterySaver	Strava	2.802776375	0.117093597
230115	Skier01	Android_Low_BatterySaver	Strava	3.217157295	1.024720488
230115	Skier01	Android_Low_BatterySaver	Strava	2.081347865	0.870172586
230115	Skier01	Android_Low_BatterySaver	Strava	4.234720924	0.528958646
230115	Skier01	Android_Low_BatterySaver	Strava	1.740552865	0.413745149
230115	Skier01	Android_Low_BatterySaver	Strava	1.903468108	0.232222044
230115	Skier01	Android_Low_BatterySaver	Strava	1.256752072	1.677857531
230115	Skier01	Android_Low_BatterySaver	Strava	2.542375096	0.940158493
230115	Skier01	Android_Low_BatterySaver	Strava	0.623125084	0.635168811
230115	Skier01	Android_Low_BatterySaver	Strava	1.160139482	0.39665467
230115	Skier01	Android_Low_BatterySaver	Strava	1.08525794	0.372118941
230115	Skier01	Android_Low_BatterySaver	Strava	6.264607001	0.380654656
230115	Skier01	Android_Low_BatterySaver	Strava	7.125976291	0.734223656
230115	Skier01	Android_Low_BatterySaver	Strava	3.967131292	0.321600602
230115	Skier01	Android_Low_BatterySaver	Strava	4.733476882	0.116126522
230115	Skier01	Android_Low_BatterySaver	Strava	4.229341621	0.316154038
230115	Skier01	Android_Low_BatterySaver	Strava	3.873482018	0.956489955
230115	Skier01	Android_Low_BatterySaver	Strava	3.540568263	0.430812209
230115	Skier01	Android_Low_BatterySaver	Strava	5.464706058	0.110536619
230115	Skier01	Android_Low_BatterySaver	Strava	5.147207477	0.216537158
230115	Skier01	Android_Low_BatterySaver	Strava	5.875944865	0.209831834
230115	Skier01	Android_Low_BatterySaver	Strava	3.060106972	1.053528569
230115	Skier01	Android_Low_BatterySaver	Strava	1.804128716	1.930496066
230115	Skier01	Android_Low_BatterySaver	Strava	0.54378737	1.138632853
230115	Skier01	Android_Low_BatterySaver	Strava	0.237127683	0.260764531
230115	Skier01	Android_Low_BatterySaver	Strava	1.259601116	0.269966184
230115	Skier01	Android_Low_BatterySaver	Strava	0.691111638	0.172270201
230115	Skier01	Android_Low_BatterySaver	Strava	3.754581942	0.607728487
230115	Skier01	Android_Low_BatterySaver	Strava	2.147635474	1.354160104
230115	Skier01	Android_Low_BatterySaver	Strava	1.432237614	0.738411553
230115	Skier01	Android_Low_BatterySaver	Strava	2.097517725	1.254653339
230115	Skier01	Android_Low_BatterySaver	Strava	5.596425262	0.892940149
230115	Skier01	Android_Low_BatterySaver	Strava	2.854222332	0.302711471
230115	Skier01	Android_Low_BatterySaver	Strava	1.85410147	0.36713194
230115	Skier01	Android_Low_BatterySaver	Strava	4.676112071	0.361914153
230115	Skier01	Android_Low_BatterySaver	Strava	5.296522487	0.835858449
230115	Skier01	Android_Low_BatterySaver	Strava	2.981208923	0.049824359
230115	Skier01	Android_Low_BatterySaver	Strava	6.889447017	0.652384774
230115	Skier01	Android_Low_BatterySaver	Strava	12.10932647	1.056486993
230115	Skier01	Android_Low_BatterySaver	Strava	9.659213866	0.749132167
230115	Skier01	Android_Low_BatterySaver	Strava	7.869285461	0.308129534
230115	Skier01	Android_Low_BatterySaver	Strava	9.900501015	0.579062337
230115	Skier01	Android_Low_BatterySaver	Strava	7.641519251	0.188695131
230115	Skier01	Android_Low_BatterySaver	Strava	5.159536277	1.963476021
230115	Skier01	Android_Low_BatterySaver	Strava	8.544720517	1.631887436
230115	Skier01	Android_Low_BatterySaver	Strava	11.31040412	1.540367025
230115	Skier01	Android_Low_BatterySaver	Strava	11.6136684	0.509900007
230115	Skier01	Android_Low_BatterySaver	Strava	10.71840373	1.858578247
230115	Skier01	Android_Low_BatterySaver	Strava	8.602410038	2.165432809
230115	Skier01	Android_Low_BatterySaver	Strava	6.148844489	1.847168663
230115	Skier01	Android_Low_BatterySaver	Strava	4.776884197	1.676478525
230115	Skier01	Android_Low_BatterySaver	Strava	3.175753404	1.391937896
230115	Skier01	Android_Low_BatterySaver	Strava	2.8078234	0.127470325
230115	Skier01	Android_Low_BatterySaver	Strava	2.319754202	0.016018103
230115	Skier01	Android_Low_BatterySaver	Strava	4.514902004	0.159826644
230115	Skier01	Android_Low_BatterySaver	Strava	5.041367897	0.169753413
230115	Skier01	Android_Low_BatterySaver	Strava	4.889683778	0.328174397
230115	Skier01	Android_Low_BatterySaver	Strava	4.124898888	2.322611289
230115	Skier01	Android_Low_BatterySaver	Strava	1.717669823	3.876085183
230115	Skier01	Android_Low_BatterySaver	Strava	4.195888941	3.011813637
230115	Skier01	Android_Low_BatterySaver	Strava	4.740351847	1.301171763
230115	Skier01	Android_Low_BatterySaver	Strava	4.883548392	0.424019921
230115	Skier01	Android_Low_BatterySaver	Strava	4.326079187	1.270550403
230115	Skier01	Android_Low_BatterySaver	Strava	3.042852568	0.889664349
230115	Skier01	Android_Low_BatterySaver	Strava	2.416899719	0.305683411
230115	Skier01	Android_Low_BatterySaver	Strava	3.653256606	0.557167234
230115	Skier01	Android_Low_BatterySaver	Strava	5.071963764	0.614040801
230115	Skier01	Android_Low_BatterySaver	Strava	4.776867029	0.203702842
230115	Skier01	Android_Low_BatterySaver	Strava	3.198333288	0.140007642
230115	Skier01	Android_Low_BatterySaver	Strava	1.864119709	0.414007416
230115	Skier01	Android_Low_BatterySaver	Strava	2.877375321	0.668368919
230115	Skier01	Android_Low_BatterySaver	Strava	1.886927008	0.171548947
230115	Skier01	Android_Low_BatterySaver	Strava	2.074798293	0.518596719
230115	Skier01	Android_Low_BatterySaver	Strava	2.995799855	0.652377511
230115	Skier01	Android_Low_BatterySaver	Strava	5.684709031	0.070531196
230115	Skier01	Android_Low_BatterySaver	Strava	3.808178111	0.464493876
230115	Skier01	Android_Low_BatterySaver	Strava	4.918249867	0.162858991
230115	Skier01	Android_Low_BatterySaver	Strava	3.832444159	0.820759406
230115	Skier01	Android_Low_BatterySaver	Strava	2.695269519	1.620035946
230115	Skier01	Android_Low_BatterySaver	Strava	5.15975451	0.93183265
230115	Skier01	Android_Low_BatterySaver	Strava	6.513975987	0.036239344
230115	Skier01	Android_Low_BatterySaver	Strava	5.29349813	0.120865729
230115	Skier01	Android_Low_BatterySaver	Strava	6.140115302	0.656432348
230115	Skier01	Android_Low_BatterySaver	Strava	3.619237003	0.02247555
230115	Skier01	Android_Low_BatterySaver	Strava	4.027720411	0.392955256
230115	Skier01	Android_Low_BatterySaver	Strava	5.759814017	0.511748146
230115	Skier01	Android_Low_BatterySaver	Strava	3.236096698	0.525329648
230115	Skier01	Android_Low_BatterySaver	Strava	5.777121312	0.10702982
230115	Skier01	Android_Low_BatterySaver	Strava	4.020590005	0.177941226
230115	Skier01	Android_Low_BatterySaver	Strava	1.327486285	0.328522978
230115	Skier01	Android_Low_BatterySaver	Strava	2.505607713	0.573632171
230115	Skier01	Android_Low_BatterySaver	Strava	2.216769705	0.456575949
230115	Skier01	Android_Low_BatterySaver	Strava	2.295118493	0.823484457
230115	Skier01	Android_Low_BatterySaver	Strava	2.125176188	0.106702131
230115	Skier01	Android_Low_BatterySaver	Strava	2.296827383	0.375637592
230115	Skier01	Android_Low_BatterySaver	Strava	4.098052097	3.467537755
230115	Skier01	Android_Low_BatterySaver	Strava	7.783131022	3.796210026
230115	Skier01	Android_Low_BatterySaver	Strava	11.7256118	2.727332546
230115	Skier01	Android_Low_BatterySaver	Strava	12.26608942	1.807299957
230115	Skier01	Android_Low_BatterySaver	Strava	6.481366078	0.397519028
230115	Skier01	Android_Low_BatterySaver	Strava	5.996679357	1.89618284
230115	Skier01	Android_Low_BatterySaver	Strava	4.619090884	3.458629318
230115	Skier01	Android_Low_BatterySaver	Strava	3.458401728	2.881740558
230115	Skier01	Android_Low_BatterySaver	Strava	3.991232429	1.403471926
230115	Skier01	Android_Low_BatterySaver	Strava	4.259745458	0.3459398
230115	Skier01	Android_Low_BatterySaver	Strava	4.684324963	0.676315563
230115	Skier01	Android_Low_BatterySaver	Strava	3.36706422	0.204763732
230115	Skier01	Android_Low_BatterySaver	Strava	4.813075264	0.467493264
230115	Skier01	Android_Low_BatterySaver	Strava	2.338861051	0.360628084
230115	Skier01	Android_Low_BatterySaver	Strava	3.204032295	0.323996092
230115	Skier01	Android_Low_BatterySaver	Strava	1.859594773	0.260305229
230115	Skier01	Android_Low_BatterySaver	Strava	2.903852391	0.039040941
230115	Skier01	Android_Low_BatterySaver	Strava	2.556770285	0.182520481
230115	Skier01	Android_Low_BatterySaver	Strava	2.3619302	1.088546751
230115	Skier01	Android_Low_BatterySaver	Strava	2.926841002	0.052512712
230115	Skier01	Android_Low_BatterySaver	Strava	2.580397281	0.180917711
230115	Skier01	Android_Low_BatterySaver	Strava	2.436596119	0.685551495
230115	Skier01	Android_Low_BatterySaver	Strava	2.080506678	0.982445845
230115	Skier01	Android_Low_BatterySaver	Strava	1.749071605	1.292709007
230115	Skier01	Android_Low_BatterySaver	Strava	2.622892574	0.538605708
230115	Skier01	Android_Low_BatterySaver	Strava	1.409873757	0.731902703
230115	Skier01	Android_Low_BatterySaver	Strava	4.562331972	0.764932389
230115	Skier01	Android_Low_BatterySaver	Strava	2.971630817	0.068866065
230115	Skier01	Android_Low_BatterySaver	Strava	4.581304377	0.165482023
230115	Skier01	Android_Low_BatterySaver	Strava	2.457225902	0.275567134
230115	Skier01	Android_Low_BatterySaver	Strava	2.023312929	1.111506594
230115	Skier01	Android_Low_BatterySaver	Strava	5.44238908	1.897036126
230115	Skier01	Android_Low_BatterySaver	Strava	8.306512455	1.63726454
230115	Skier01	Android_Low_BatterySaver	Strava	7.649835569	0.25537481
230115	Skier01	Android_Low_BatterySaver	Strava	5.349874132	0.136706555
230115	Skier01	Android_Low_BatterySaver	Strava	3.201501904	0.09197788
230115	Skier01	Android_Low_BatterySaver	Strava	3.624338019	0.52785435
230115	Skier01	Android_Low_BatterySaver	Strava	4.774782291	0.839207767
230115	Skier01	Android_Low_BatterySaver	Strava	4.931565839	0.368612311
230115	Skier01	Android_Low_BatterySaver	Strava	4.395435588	0.440296079
230115	Skier01	Android_Low_BatterySaver	Strava	3.678454893	0.766507615
230115	Skier01	Android_Low_BatterySaver	Strava	2.844068722	0.188649809
230115	Skier01	Android_Low_BatterySaver	Strava	2.68763735	0.334922949
230115	Skier01	Android_Low_BatterySaver	Strava	2.929891305	0.639942577
230115	Skier01	Android_Low_BatterySaver	Strava	3.196837106	0.309817059
230115	Skier01	Android_Low_BatterySaver	Strava	2.262865544	1.224835018
230115	Skier01	Android_Low_BatterySaver	Strava	0.965573611	0.880399813
230115	Skier01	Android_Low_BatterySaver	Strava	1.570325288	0.745827697
230115	Skier01	Android_Low_BatterySaver	Strava	1.442676696	0.268593359
230115	Skier01	Android_Low_BatterySaver	Strava	1.457977607	0.230175416
230115	Skier01	Android_Low_BatterySaver	Strava	2.384331706	0.883472257
230115	Skier01	Android_Low_BatterySaver	Strava	4.052826863	0.544021046
230115	Skier01	Android_Low_BatterySaver	Strava	0.918558356	0.204169362
230115	Skier01	Android_Low_BatterySaver	Strava	2.202115236	0.205487799
230115	Skier01	Android_Low_BatterySaver	Strava	0.582759517	1.123530285
230115	Skier01	Android_Low_BatterySaver	Strava	0.572441862	0.615221868
230115	Skier01	Android_Low_BatterySaver	Strava	4.60731113	0.260365212
230115	Skier01	Android_Low_BatterySaver	Strava	2.697491649	0.259756041
230115	Skier01	Android_Low_BatterySaver	Strava	1.816248811	0.085716963
230115	Skier01	Android_Low_BatterySaver	Strava	3.175914848	0.140547981
230115	Skier01	Android_Low_BatterySaver	Strava	7.520977792	1.633011782
230115	Skier01	Android_Low_BatterySaver	Strava	7.629285259	0.844103744
230115	Skier01	Android_Low_BatterySaver	Strava	9.557470281	0.075194884
230115	Skier01	Android_Low_BatterySaver	Strava	9.924693935	0.0077356
230115	Skier01	Android_Low_BatterySaver	Strava	8.320198345	0.173769368
230115	Skier01	Android_Low_BatterySaver	Strava	5.52219656	0.449747824
230115	Skier01	Android_Low_BatterySaver	Strava	4.69568377	0.150202047
230115	Skier01	Android_Low_BatterySaver	Strava	3.782359079	0.006420057
230115	Skier01	Android_Low_BatterySaver	Strava	2.295027088	0.061916478
230115	Skier01	Android_Low_BatterySaver	Strava	2.342545942	0.090509464
230115	Skier01	Android_Low_BatterySaver	Strava	2.933206995	0.039378249
230115	Skier01	Android_Low_BatterySaver	Strava	5.812913535	0.107151327
230115	Skier01	Android_Low_BatterySaver	Strava	6.046618549	0.293769103
230115	Skier01	Android_Low_BatterySaver	Strava	4.598587753	0.003551605
230115	Skier01	Android_Low_BatterySaver	Strava	3.919444791	0.366136857
230115	Skier01	Android_Low_BatterySaver	Strava	3.314205266	0.488709751
230115	Skier01	Android_Low_BatterySaver	Strava	3.576175577	0.33748741
230115	Skier01	Android_Low_BatterySaver	Strava	5.709506115	3.269805821
230115	Skier01	iOS_High	SUVA	30.60498745	0.077994114
230115	Skier01	iOS_High	SUVA	30.50836472	0.086226342
230115	Skier01	iOS_High	SUVA	30.60584353	0.065067819
230115	Skier01	iOS_High	SUVA	28.3892374	0.217455548
230115	Skier01	iOS_High	SUVA	28.44734603	0.352297184
230115	Skier01	iOS_High	SUVA	30.33449316	0.273183296
230115	Skier01	iOS_High	SUVA	30.59482761	0.201713374
230115	Skier01	iOS_High	SUVA	30.38950809	0.134236443
230115	Skier01	iOS_High	SUVA	29.39515967	0.175417381
230115	Skier01	iOS_High	SUVA	29.12104873	0.190546567
230115	Skier01	iOS_High	SUVA	29.09928032	0.029606243
230115	Skier01	iOS_High	SUVA	29.00720078	0.089506334
230115	Skier01	iOS_High	SUVA	28.84086991	0.173559886
230115	Skier01	iOS_High	SUVA	29.20122794	0.045306891
230115	Skier01	iOS_High	SUVA	28.77239664	0.041203341
230115	Skier01	iOS_High	SUVA	29.21088412	0.001638912
230115	Skier01	iOS_High	SUVA	29.09075332	0.020098596
230115	Skier01	iOS_High	SUVA	29.34799183	0.097843919
230115	Skier01	iOS_High	SUVA	28.79455077	0.004873637
230115	Skier01	iOS_High	SUVA	29.12501733	0.140848254
230115	Skier01	iOS_High	SUVA	28.6229144	0.019884092
230115	Skier01	iOS_High	SUVA	29.24538729	0.029958468
230115	Skier01	iOS_High	SUVA	29.43641297	0.030646297
230115	Skier01	iOS_High	SUVA	29.47040029	0.104505529
230115	Skier01	iOS_High	SUVA	29.33269143	0.223583398
230115	Skier01	iOS_High	SUVA	29.29986414	0.270341411
230115	Skier01	iOS_High	SUVA	29.75954705	0.0143066
230115	Skier01	iOS_High	SUVA	29.2557131	0.031207637
230115	Skier01	iOS_High	SUVA	29.06936176	0.097489314
230115	Skier01	iOS_High	SUVA	29.11030784	0.04483966
230115	Skier01	iOS_High	SUVA	28.88350361	0.100630671
230115	Skier01	iOS_High	SUVA	28.79758025	0.032407212
230115	Skier01	iOS_High	SUVA	28.44366534	0.065576029
230115	Skier01	iOS_High	SUVA	28.39142825	0.017181669
230115	Skier01	iOS_High	SUVA	28.34212193	0.00664566
230115	Skier01	iOS_High	SUVA	28.16311947	0.035073745
230115	Skier01	iOS_High	SUVA	28.16428312	0.100701137
230115	Skier01	iOS_High	SUVA	28.52100921	0.033755396
230115	Skier01	iOS_High	SUVA	28.36361075	0.169460472
230115	Skier01	iOS_High	SUVA	28.43118478	0.08360998
230115	Skier01	iOS_High	SUVA	28.94396927	0.051249418
230115	Skier01	iOS_High	SUVA	28.93391448	0.015910532
230115	Skier01	iOS_High	SUVA	28.6550552	0.008133202
230115	Skier01	iOS_High	SUVA	28.60267898	0.133546184
230115	Skier01	iOS_High	SUVA	28.41871364	0.167009277
230115	Skier01	iOS_High	SUVA	28.02774128	0.267079949
230115	Skier01	iOS_High	SUVA	27.92287861	0.32998326
230115	Skier01	iOS_High	SUVA	28.15688356	0.304733322
230115	Skier01	iOS_High	SUVA	26.65132654	0.324718509
230115	Skier01	iOS_High	SUVA	24.46224858	0.454871128
230115	Skier01	iOS_High	SUVA	23.61777144	0.550844656
230115	Skier01	iOS_High	SUVA	21.96889511	0.691437809
230115	Skier01	iOS_High	SUVA	25.6273068	0.444492401
230115	Skier01	iOS_High	SUVA	25.67475291	0.62208074
230115	Skier01	iOS_High	SUVA	24.50542054	2.030545909
230115	Skier01	iOS_High	SUVA	21.84889512	4.616382053
230115	Skier01	iOS_High	SUVA	20.13190372	4.530773996
230115	Skier01	iOS_High	SUVA	24.3947087	1.517404821
230115	Skier01	iOS_High	SUVA	25.71333076	0.65915064
230115	Skier01	iOS_High	SUVA	26.05817685	1.544050725
230115	Skier01	iOS_High	SUVA	27.02385162	0.333340579
230115	Skier01	iOS_High	SUVA	27.50526129	0.591651177
230115	Skier01	iOS_High	SUVA	27.76755942	0.972753853
230115	Skier01	iOS_High	SUVA	27.02697693	0.749887212
230115	Skier01	iOS_High	SUVA	26.52167666	0.595770269
230115	Skier01	iOS_High	SUVA	26.35208685	0.481412099
230115	Skier01	iOS_High	SUVA	26.45182453	0.275658756
230115	Skier01	iOS_High	SUVA	26.08263288	0.384938255
230115	Skier01	iOS_High	SUVA	26.56146977	1.014344296
230115	Skier01	iOS_High	SUVA	26.57275914	1.575325564
230115	Skier01	iOS_High	SUVA	26.74506318	0.677911223
230115	Skier01	iOS_High	SUVA	27.12388087	1.314714855
230115	Skier01	iOS_High	SUVA	25.81636307	0.248723101
230115	Skier01	iOS_High	SUVA	25.41372985	0.884847202
230115	Skier01	iOS_High	SUVA	26.73612028	0.054738784
230115	Skier01	iOS_High	SUVA	25.95728691	0.349578968
230115	Skier01	iOS_High	SUVA	26.52853247	0.257612579
230115	Skier01	iOS_High	SUVA	26.73187034	0.629368304
230115	Skier01	iOS_High	SUVA	27.60233593	0.06343052
230115	Skier01	iOS_High	SUVA	28.43859849	3.120755272
230115	Skier01	iOS_High	SUVA	31.41023413	5.060831266
230115	Skier01	iOS_High	SUVA	32.32913018	3.494684609
230115	Skier01	iOS_High	SUVA	32.19717137	0.737376182
230115	Skier01	iOS_High	SUVA	30.46257068	0.643429442
230115	Skier01	iOS_High	SUVA	30.27663282	0.507803868
230115	Skier01	iOS_High	SUVA	30.33482964	0.847786894
230115	Skier01	iOS_High	SUVA	30.33388192	0.352771103
230115	Skier01	iOS_High	SUVA	32.04459979	0.231344692
230115	Skier01	iOS_High	SUVA	30.31924699	0.428048226
230115	Skier01	iOS_High	SUVA	30.44135638	1.027779541
230115	Skier01	iOS_High	SUVA	31.44824648	0.517117668
230115	Skier01	iOS_High	SUVA	30.35925067	0.216250511
230115	Skier01	iOS_High	SUVA	29.60264241	1.411653496
230115	Skier01	iOS_High	SUVA	27.56982826	0.821128467
230115	Skier01	iOS_High	SUVA	25.82460029	0.797371855
230115	Skier01	iOS_High	SUVA	26.81677405	0.00960421
230115	Skier01	iOS_High	SUVA	29.45981768	0.38681025
230115	Skier01	iOS_High	SUVA	31.11816051	0.965190627
230115	Skier01	iOS_High	SUVA	31.92222417	0.114010695
230115	Skier01	iOS_High	SUVA	31.21706093	0.66806396
230115	Skier01	iOS_High	SUVA	28.42698084	0.811759383
230115	Skier01	iOS_High	SUVA	28.76236186	0.370620358
230115	Skier01	iOS_High	SUVA	29.45706596	0.067483117
230115	Skier01	iOS_High	SUVA	27.80234055	0.014460054
230115	Skier01	iOS_High	SUVA	29.88511019	0.211284485
230115	Skier01	iOS_High	SUVA	27.43809164	0.04073521
230115	Skier01	iOS_High	SUVA	29.48700652	0.329584212
230115	Skier01	iOS_High	SUVA	28.65998344	0.772158344
230115	Skier01	iOS_High	SUVA	26.57853176	0.644497444
230115	Skier01	iOS_High	SUVA	26.59911562	0.649606485
230115	Skier01	iOS_High	SUVA	27.7649143	0.530997763
230115	Skier01	iOS_High	SUVA	25.50528856	0.866763804
230115	Skier01	iOS_High	SUVA	25.04482758	0.933447393
230115	Skier01	iOS_High	SUVA	26.8672207	1.069235657
230115	Skier01	iOS_High	SUVA	25.25605418	1.57580831
230115	Skier01	iOS_High	SUVA	26.3025247	2.105098932
230115	Skier01	iOS_High	SUVA	26.2782755	0.356977842
230115	Skier01	iOS_High	SUVA	25.63560793	0.522070008
230115	Skier01	iOS_High	SUVA	25.8924586	1.241242633
230115	Skier01	iOS_High	SUVA	27.72349279	0.80449435
230115	Skier01	iOS_High	SUVA	29.51784464	0.445350025
230115	Skier01	iOS_High	SUVA	28.68936541	0.377310821
230115	Skier01	iOS_High	SUVA	28.22564007	0.598484336
230115	Skier01	iOS_High	SUVA	28.35418628	0.209706374
230115	Skier01	iOS_High	SUVA	28.11627672	0.3974767
230115	Skier01	iOS_High	SUVA	27.03956489	0.436653367
230115	Skier01	iOS_High	SUVA	27.29583786	0.137761677
230115	Skier01	iOS_High	SUVA	27.73388879	0.472702167
230115	Skier01	iOS_High	SUVA	27.44834012	0.346266887
230115	Skier01	iOS_High	SUVA	27.2562065	0.026127192
230115	Skier01	iOS_High	SUVA	27.06665569	0.40851378
230115	Skier01	iOS_High	SUVA	29.78887311	1.18379902
230115	Skier01	iOS_High	SUVA	27.22000266	2.103191725
230115	Skier01	iOS_High	SUVA	23.24288581	0.180878001
230115	Skier01	iOS_High	SUVA	26.75962967	0.573039669
230115	Skier01	iOS_High	SUVA	26.90779358	0.180614358
230115	Skier01	iOS_High	SUVA	23.49796416	0.790772437
230115	Skier01	iOS_High	SUVA	24.23183844	1.169768083
230115	Skier01	iOS_High	SUVA	31.40765412	0.566114973
230115	Skier01	iOS_High	SUVA	29.10721887	0.391648578
230115	Skier01	iOS_High	SUVA	27.6206635	0.101554652
230115	Skier01	iOS_High	SUVA	31.68637139	0.005299363
230115	Skier01	iOS_High	SUVA	26.48860375	0.241338731
230115	Skier01	iOS_High	SUVA	28.34767692	0.163101669
230115	Skier01	iOS_High	SUVA	27.31842926	0.07028686
230115	Skier01	iOS_High	SUVA	24.32027338	0.597027666
230115	Skier01	iOS_High	SUVA	31.52016454	1.438987119
230115	Skier01	iOS_High	SUVA	28.25978677	1.606450078
230115	Skier01	iOS_High	SUVA	25.52843579	0.451959704
230115	Skier01	iOS_High	SUVA	32.10303941	1.171712968
230115	Skier01	iOS_High	SUVA	30.75092274	2.062841013
230115	Skier01	iOS_High	SUVA	28.175019	2.209471628
230115	Skier01	iOS_High	SUVA	28.79811018	0.724454975
230115	Skier01	iOS_High	SUVA	31.65868445	1.724181851
230115	Skier01	iOS_High	SUVA	30.4724251	0.038220479
230115	Skier01	iOS_High	SUVA	30.52862445	0.641934612
230115	Skier01	iOS_High	SUVA	30.47590449	0.399402702
230115	Skier01	iOS_High	SUVA	30.69144183	0.202179936
230115	Skier01	iOS_High	SUVA	30.42066862	1.145360154
230115	Skier01	iOS_High	SUVA	30.24728099	0.975647364
230115	Skier01	iOS_High	SUVA	28.989003	0.559053495
230115	Skier01	iOS_High	SUVA	28.78156503	0.061769319
230115	Skier01	iOS_High	SUVA	28.81932213	0.393784923
230115	Skier01	iOS_High	SUVA	28.31472254	0.428098259
230115	Skier01	iOS_High	SUVA	27.10221295	0.413558473
230115	Skier01	iOS_High	SUVA	29.15515828	0.077935468
230115	Skier01	iOS_High	SUVA	26.74199469	0.601559393
230115	Skier01	iOS_High	SUVA	29.37166064	0.431700106
230115	Skier01	iOS_High	SUVA	27.54434975	0.562219128
230115	Skier01	iOS_High	SUVA	28.71352814	0.27150923
230115	Skier01	iOS_High	SUVA	29.07396811	0.266888031
230115	Skier01	iOS_High	SUVA	28.2320805	0.0348289
230115	Skier01	iOS_High	SUVA	30.04208212	0.535442275
230115	Skier01	iOS_High	SUVA	27.10896448	0.055464422
230115	Skier01	iOS_High	SUVA	29.93843725	0.713483604
230115	Skier01	iOS_High	SUVA	28.01501829	1.164683054
230115	Skier01	iOS_High	SUVA	29.27642007	0.437232459
230115	Skier01	iOS_High	SUVA	28.43383631	0.104710003
230115	Skier01	iOS_High	SUVA	27.60489619	0.140776134
230115	Skier01	iOS_High	SUVA	29.42163643	0.628527944
230115	Skier01	iOS_High	SUVA	27.11937921	0.392308781
230115	Skier01	iOS_High	SUVA	29.40371638	0.626528244
230115	Skier01	iOS_High	SUVA	27.55673577	0.495662637
230115	Skier01	iOS_High	SUVA	27.22690904	0.2983567
230115	Skier01	iOS_High	SUVA	28.34722241	0.147163324
230115	Skier01	iOS_High	SUVA	27.22687719	0.012104826
230115	Skier01	iOS_High	SUVA	29.08163846	0.255376929
230115	Skier01	iOS_High	SUVA	26.29895883	0.408084151
230115	Skier01	iOS_High	SUVA	28.0932283	0.396740184
230115	Skier01	iOS_High	SUVA	24.37503635	2.006609093
230115	Skier01	iOS_High	SUVA	23.46602281	1.768024914
230115	Skier01	iOS_High	SUVA	30.11357752	0.025072431
230115	Skier01	iOS_High	SUVA	21.47244899	0.299148304
230115	Skier01	iOS_High	SUVA	31.34845031	0.312551902
230115	Skier01	iOS_High	SUVA	26.27058955	0.221249332
230115	Skier01	iOS_High	SUVA	27.58987551	0.622363295
230115	Skier01	iOS_High	SUVA	28.72349231	0.10325361
230115	Skier01	iOS_High	SUVA	28.05445489	0.152683446
230115	Skier01	iOS_High	SUVA	29.15319224	0.554299854
230115	Skier01	iOS_High	SUVA	28.42578793	0.486060091
230115	Skier01	iOS_High	SUVA	29.07932651	0.209526012
230115	Skier01	iOS_High	SUVA	27.47791822	0.161894489
230115	Skier01	iOS_High	SUVA	26.72120082	0.509217711
230115	Skier01	iOS_High	SUVA	27.42260116	0.585806707
230115	Skier01	iOS_High	SUVA	25.98876676	0.018832924
230115	Skier01	iOS_High	SUVA	27.4397219	0.714757991
230115	Skier01	iOS_High	SUVA	26.5725189	0.577301232
230115	Skier01	iOS_High	SUVA	28.44799217	0.873016127
230115	Skier01	iOS_High	SUVA	27.63345443	2.508845266
230115	Skier01	iOS_High	SUVA	29.06521888	3.903711249
230115	Skier01	iOS_High	SUVA	26.41345441	1.269370595
230115	Skier01	iOS_High	SUVA	25.68610973	2.113356431
230115	Skier01	iOS_High	SUVA	26.11425708	1.27598178
230115	Skier01	iOS_High	SUVA	1.372819942	2.333731665
230115	Skier01	iOS_High	SUVA	1.94595761	0.061835737
230115	Skier01	iOS_High	SUVA	1.693789829	1.509540877
230115	Skier01	iOS_High	SUVA	1.049571223	0.599265679
230115	Skier01	iOS_High	SUVA	2.63332801	2.230016823
230115	Skier01	iOS_High	SUVA	4.983102667	1.850280602
230115	Skier01	iOS_High	SUVA	5.57006716	1.015380451
230115	Skier01	iOS_High	SUVA	6.675758728	0.637684477
230115	Skier01	iOS_High	SUVA	9.415649088	0.35729962
230115	Skier01	iOS_High	SUVA	9.150469875	0.090214981
230115	Skier01	iOS_High	SUVA	9.018102053	0.316176367
230115	Skier01	iOS_High	SUVA	9.725602636	0.668183557
230115	Skier01	iOS_High	SUVA	10.43998582	0.424067724
230115	Skier01	iOS_High	SUVA	13.32137526	0.163669066
230115	Skier01	iOS_High	SUVA	14.41207401	0.453112745
230115	Skier01	iOS_High	SUVA	17.82227099	0.178114488
230115	Skier01	iOS_High	SUVA	16.77821925	0.554963748
230115	Skier01	iOS_High	SUVA	19.05224623	0.795320823
230115	Skier01	iOS_High	SUVA	17.79902278	1.810975874
230115	Skier01	iOS_High	SUVA	20.78531601	5.412437939
230115	Skier01	iOS_High	SUVA	10.02913828	5.661715887
230115	Skier01	iOS_High	SUVA	6.884549898	1.864601953
230115	Skier01	iOS_High	SUVA	5.80642565	1.213898251
230115	Skier01	iOS_High	SUVA	4.34367541	1.42841001
230115	Skier01	iOS_High	SUVA	4.103075331	0.237938035
230115	Skier01	iOS_High	SUVA	4.632995982	0.462051707
230115	Skier01	iOS_High	SUVA	6.076458721	0.477905845
230115	Skier01	iOS_High	SUVA	3.473656241	0.457849308
230115	Skier01	iOS_High	SUVA	3.540438513	0.58259775
230115	Skier01	iOS_High	SUVA	3.29893762	0.741117167
230115	Skier01	iOS_High	SUVA	4.976255149	1.370840494
230115	Skier01	iOS_High	SUVA	4.710500587	1.242016095
230115	Skier01	iOS_High	SUVA	4.960494161	0.808908502
230115	Skier01	iOS_High	SUVA	7.199408635	0.546785773
230115	Skier01	iOS_High	SUVA	9.329890135	0.454090357
230115	Skier01	iOS_High	SUVA	4.895963487	0.571026888
230115	Skier01	iOS_High	SUVA	4.358105952	0.567392511
230115	Skier01	iOS_High	SUVA	7.664133243	0.116528581
230115	Skier01	iOS_High	SUVA	2.661299211	0.817025052
230115	Skier01	iOS_High	SUVA	6.484334339	1.388245971
230115	Skier01	iOS_High	SUVA	7.494970746	0.05911147
230115	Skier01	iOS_High	SUVA	5.188958687	0.488224103
230115	Skier01	iOS_High	SUVA	5.288473207	0.047195732
230115	Skier01	iOS_High	SUVA	6.873083249	0.213662891
230115	Skier01	iOS_High	SUVA	5.016329229	0.325115408
230115	Skier01	iOS_High	SUVA	5.754542348	0.537549935
230115	Skier01	iOS_High	SUVA	8.243090366	0.341563683
230115	Skier01	iOS_High	SUVA	6.157638757	0.583553674
230115	Skier01	iOS_High	SUVA	7.224579572	0.852557831
230115	Skier01	iOS_High	SUVA	8.758949783	0.317478662
230115	Skier01	iOS_High	SUVA	7.006272294	0.7177306
230115	Skier01	iOS_High	SUVA	6.617846591	0.686610096
230115	Skier01	iOS_High	SUVA	6.94128553	0.205835804
230115	Skier01	iOS_High	SUVA	5.191735038	0.38302331
230115	Skier01	iOS_High	SUVA	5.602338387	0.420684009
230115	Skier01	iOS_High	SUVA	6.670163933	3.187018465
230115	Skier01	iOS_High	SUVA	4.331065037	1.976621219
230115	Skier01	iOS_High	SUVA	2.516649166	0.609607226
230115	Skier01	iOS_High	SUVA	1.236501601	0.475899022
230115	Skier01	iOS_High	SUVA	0.788020254	0.513765258
230115	Skier01	iOS_High	SUVA	1.073099551	0.274635239
230115	Skier01	iOS_High	SUVA	1.600652831	0.640748319
230115	Skier01	iOS_High	SUVA	1.295153727	0.620156222
230115	Skier01	iOS_High	SUVA	2.354363784	0.742542338
230115	Skier01	iOS_High	SUVA	3.12288333	1.03808084
230115	Skier01	iOS_High	SUVA	3.644514774	0.67024997
230115	Skier01	iOS_High	SUVA	4.758598467	0.349066281
230115	Skier01	iOS_High	SUVA	5.155417823	0.421389782
230115	Skier01	iOS_High	SUVA	5.843633343	1.584992174
230115	Skier01	iOS_High	SUVA	5.701264369	1.367993091
230115	Skier01	iOS_High	SUVA	5.767509964	0.115053266
230115	Skier01	iOS_High	SUVA	6.592877116	0.073642746
230115	Skier01	iOS_High	SUVA	5.001786574	0.86082577
230115	Skier01	iOS_High	SUVA	4.71419804	0.962881093
230115	Skier01	iOS_High	SUVA	5.357519067	0.714554921
230115	Skier01	iOS_High	SUVA	5.608870424	1.765119515
230115	Skier01	iOS_High	SUVA	6.157333956	1.042844952
230115	Skier01	iOS_High	SUVA	7.241050749	1.236095511
230115	Skier01	iOS_High	SUVA	6.302003159	0.879828932
230115	Skier01	iOS_High	SUVA	6.104921251	0.39172982
230115	Skier01	iOS_High	SUVA	6.970033041	0.5782016
230115	Skier01	iOS_High	SUVA	6.494688511	0.908637323
230115	Skier01	iOS_High	SUVA	7.294873178	0.747494735
230115	Skier01	iOS_High	SUVA	6.472402794	0.714613381
230115	Skier01	iOS_High	SUVA	5.994616631	1.525131919
230115	Skier01	iOS_High	SUVA	9.342850558	1.422904872
230115	Skier01	iOS_High	SUVA	4.875811357	1.789247074
230115	Skier01	iOS_High	SUVA	7.151107841	0.822706823
230115	Skier01	iOS_High	SUVA	5.127629644	2.228965472
230115	Skier01	iOS_High	SUVA	6.986376958	4.196527253
230115	Skier01	iOS_High	SUVA	3.585171198	2.380824161
230115	Skier01	iOS_High	SUVA	1.560100896	1.086393892
230115	Skier01	iOS_High	SUVA	2.180360544	0.218697686
230115	Skier01	iOS_High	SUVA	2.275283153	0.602315764
230115	Skier01	iOS_High	SUVA	0.919919546	0.242317897
230115	Skier01	iOS_High	SUVA	1.490853363	0.755073324
230115	Skier01	iOS_High	SUVA	2.300919238	0.470848448
230115	Skier01	iOS_High	SUVA	1.713640416	1.145513798
230115	Skier01	iOS_High	SUVA	1.893513396	1.23531036
230115	Skier01	iOS_High	SUVA	1.992216806	0.521486889
230115	Skier01	iOS_High	SUVA	2.330679354	0.502396209
230115	Skier01	iOS_High	SUVA	2.893200344	0.843863457
230115	Skier01	iOS_High	SUVA	3.443464649	0.288622191
230115	Skier01	iOS_High	SUVA	3.707452282	0.24484643
230115	Skier01	iOS_High	SUVA	3.79424619	0.070210666
230115	Skier01	iOS_High	SUVA	5.243680487	0.469243879
230115	Skier01	iOS_High	SUVA	5.352056476	0.11842006
230115	Skier01	iOS_High	SUVA	4.637965974	0.046064734
230115	Skier01	iOS_High	SUVA	4.650239199	0.091034032
230115	Skier01	iOS_High	SUVA	3.953047839	1.731762518
230115	Skier01	iOS_High	SUVA	7.631654441	1.511520974
230115	Skier01	iOS_High	SUVA	5.098196109	1.649013796
230115	Skier01	iOS_High	SUVA	5.4591201	0.556268797
230115	Skier01	iOS_High	SUVA	4.993718425	1.544642246
230115	Skier01	iOS_High	SUVA	7.429611109	0.631379373
230115	Skier01	iOS_High	SUVA	5.354326471	1.744546908
230115	Skier01	iOS_High	SUVA	5.719617699	0.50647941
230115	Skier01	iOS_High	SUVA	6.484243554	0.470632773
230115	Skier01	iOS_High	SUVA	5.43003662	0.436325775
230115	Skier01	iOS_High	SUVA	5.379847898	0.077185481
230115	Skier01	iOS_High	SUVA	7.382163212	0.251598539
230115	Skier01	iOS_High	SUVA	5.21113583	0.566625427
230115	Skier01	iOS_High	SUVA	5.157998427	0.373502027
230115	Skier01	iOS_High	SUVA	5.257084624	2.078799554
230115	Skier01	iOS_High	SUVA	2.002241765	3.147102399
230115	Skier01	iOS_High	SUVA	2.195301576	0.848815638
230115	Skier01	iOS_High	SUVA	2.806919988	2.011411322
230115	Skier01	iOS_High	SUVA	4.187220903	2.800250861
230115	Skier01	iOS_High	SUVA	5.912581286	1.032629863
230115	Skier01	iOS_High	SUVA	9.186705322	0.64124277
230115	Skier01	iOS_High	SUVA	6.602089594	0.077439893
230115	Skier01	iOS_High	SUVA	6.799854941	0.983689717
230115	Skier01	iOS_High	SUVA	3.338887078	1.620609186
230115	Skier01	iOS_High	SUVA	5.474287657	0.550961019
230115	Skier01	iOS_High	SUVA	6.72626477	0.109642241
230115	Skier01	iOS_High	SUVA	8.733775109	1.179400917
230115	Skier01	iOS_High	SUVA	7.266860835	2.680657188
230115	Skier01	iOS_High	SUVA	5.453859158	1.597685749
230115	Skier01	iOS_High	SUVA	4.689076378	0.552997262
230115	Skier01	iOS_High	SUVA	2.820828374	0.770827997
230115	Skier01	iOS_High	SUVA	6.262169423	0.246298614
230115	Skier01	iOS_High	SUVA	4.122198612	1.227260243
230115	Skier01	iOS_High	SUVA	2.937434585	2.004612658
230115	Skier01	iOS_High	SUVA	8.526697047	2.504384956
230115	Skier01	iOS_High	SUVA	9.112912991	2.063044066
230115	Skier01	iOS_High	SUVA	6.34122048	2.465888605
230115	Skier01	iOS_High	SUVA	6.514618092	1.909015829
230115	Skier01	iOS_High	SUVA	8.407325895	2.148721372
230115	Skier01	iOS_High	SUVA	4.21615047	0.056949541
230115	Skier01	iOS_High	SUVA	3.629792565	1.923753211
230115	Skier01	iOS_High	SUVA	4.029041535	5.86235701
230115	Skier01	iOS_High	SUVA	2.726514586	0.09694208
230115	Skier01	iOS_High	SUVA	0.903227519	12.39786176
230115	Skier01	iOS_High	SUVA	0.782440079	0.872724932
230115	Skier01	iOS_High	SUVA	1.518645068	0.370882024
230115	Skier01	iOS_High	SUVA	1.306381837	2.215729569
230115	Skier01	iOS_High	SUVA	1.105079696	0.135459813
230115	Skier01	iOS_High	SUVA	0.916016414	1.337824504
230115	Skier01	iOS_High	SUVA	0.87597116	0.228808045
230115	Skier01	iOS_High	SUVA	0.878885508	0.401180103
230115	Skier01	iOS_High	SUVA	1.197695824	0.104442165
230115	Skier01	iOS_High	SUVA	1.670757533	0.303534085
230115	Skier01	iOS_High	SUVA	1.875871367	0.044205396
230115	Skier01	iOS_High	SUVA	2.289480419	0.06673275
230115	Skier01	iOS_High	SUVA	1.925884841	0.290733698
230115	Skier01	iOS_High	SUVA	2.438196815	0.020124566
230115	Skier01	iOS_High	SUVA	2.68131495	0.03928343
230115	Skier01	iOS_High	SUVA	2.599583159	0.086410889
230115	Skier01	iOS_High	SUVA	2.443280851	0.045818577
230115	Skier01	iOS_High	SUVA	2.487354197	0.047211602
230115	Skier01	iOS_High	SUVA	2.348669483	0.264199507
230115	Skier01	iOS_High	SUVA	2.446695811	0.244963138
230115	Skier01	iOS_High	SUVA	2.079139919	0.165090899
230115	Skier01	iOS_High	SUVA	1.613492258	0.283828028
230115	Skier01	iOS_High	SUVA	1.801858855	0.086333682
230115	Skier01	iOS_High	SUVA	2.404235299	0.260693278
230115	Skier01	iOS_High	SUVA	4.196585166	0.199450871
230115	Skier01	iOS_High	SUVA	4.41870783	0.312536166
230115	Skier01	iOS_High	SUVA	4.242911534	0.584534978
230115	Skier01	iOS_High	SUVA	4.105434656	0.727589684
230115	Skier01	iOS_High	SUVA	4.108911572	0.718497524
230115	Skier01	iOS_High	SUVA	4.585306236	1.893760596
230115	Skier01	iOS_High	SUVA	7.376973882	0.729950036
230115	Skier01	iOS_High	SUVA	7.327504929	0.03019985
230115	Skier01	iOS_High	SUVA	6.61421264	0.505716851
230115	Skier01	iOS_High	SUVA	6.867509457	0.333435027
230115	Skier01	iOS_High	SUVA	8.865492664	1.487872528
230115	Skier01	iOS_High	SUVA	8.184479427	0.002031713
230115	Skier01	iOS_High	SUVA	8.485651548	0.302318579
230115	Skier01	iOS_High	SUVA	6.46066597	1.958286467
230115	Skier01	iOS_High	SUVA	3.938105344	1.585189308
230115	Skier01	iOS_High	SUVA	3.658408431	0.386883072
230115	Skier01	iOS_High	SUVA	3.146607807	0.136184291
230115	Skier01	iOS_High	SUVA	3.703213804	0.481264151
230115	Skier01	iOS_High	SUVA	3.748079421	0.423162061
230115	Skier01	iOS_High	SUVA	3.042698808	0.499259079
230115	Skier01	iOS_High	SUVA	4.579620597	1.090600038
230115	Skier01	iOS_High	SUVA	4.419581873	1.101447342
230115	Skier01	iOS_High	SUVA	6.543961952	0.997184387
230115	Skier01	iOS_High	SUVA	6.12811674	0.049913494
230115	Skier01	iOS_High	SUVA	4.11387194	0.277178917
230115	Skier01	iOS_High	SUVA	5.115577409	0.143050097
230115	Skier01	iOS_High	SUVA	4.802553534	0.486777015
230115	Skier01	iOS_High	SUVA	5.588446379	0.146434705
230115	Skier01	iOS_High	SUVA	5.815038826	0.294002403
230115	Skier01	iOS_High	SUVA	4.932840447	0.219016909
230115	Skier01	iOS_High	SUVA	4.86108761	0.390772871
230115	Skier01	iOS_High	SUVA	4.472697452	0.518532558
230115	Skier01	iOS_High	SUVA	6.471301715	0.263200163
230115	Skier01	iOS_High	SUVA	6.304125855	0.276188968
230115	Skier01	iOS_High	SUVA	6.100384912	0.5010087
230115	Skier01	iOS_High	SUVA	5.987715567	0.590119709
230115	Skier01	iOS_High	SUVA	4.469596971	0.433211152
230115	Skier01	iOS_High	SUVA	6.710616969	1.350887999
230115	Skier01	iOS_High	SUVA	5.989749868	0.132599271
230115	Skier01	iOS_High	SUVA	4.155765302	0.484286148
230115	Skier01	iOS_High	SUVA	5.087398059	0.358068009
230115	Skier01	iOS_High	SUVA	4.508708792	0.229831145
230115	Skier01	iOS_High	SUVA	4.737438697	0.12149873
230115	Skier01	iOS_High	SUVA	5.258757	0.27514702
230115	Skier01	iOS_High	SUVA	7.168961869	2.887936392
230115	Skier01	iOS_High	SUVA	5.678425099	1.484763235
230115	Skier01	iOS_High	SUVA	4.345732584	0.474565661
230115	Skier01	iOS_High	SUVA	5.091321355	0.296506776
230115	Skier01	iOS_High	SUVA	5.30425859	0.217036629
230115	Skier01	iOS_High	SUVA	5.41894008	0.681822431
230115	Skier01	iOS_High	SUVA	6.803569671	1.840871855
230115	Skier01	iOS_High	SUVA	5.271197663	0.438014444
230115	Skier01	iOS_High	SUVA	3.094423241	1.818392385
230115	Skier01	iOS_High	SUVA	4.165869957	0.959672193
230115	Skier01	iOS_High	SUVA	3.922689437	1.255336101
230115	Skier01	iOS_High	SUVA	4.196352013	1.904003741
230115	Skier01	iOS_High	SUVA	5.072709286	1.134193538
230115	Skier01	iOS_High	SUVA	5.973194303	0.068371557
230115	Skier01	iOS_High	SUVA	6.211611036	0.02092332
230115	Skier01	iOS_High	SUVA	5.97882775	0.071495283
230115	Skier01	iOS_High	SUVA	6.893620118	0.573375823
230115	Skier01	iOS_High	SUVA	5.694517166	0.698240307
230115	Skier01	iOS_High	SUVA	3.45021725	1.595182169
230115	Skier01	iOS_High	SUVA	3.159187344	0.60885427
230115	Skier01	iOS_High	SUVA	5.965683789	1.396973273
230115	Skier01	iOS_High	SUVA	8.410272288	1.082584761
230115	Skier01	iOS_High	SUVA	7.202783576	1.38443178
230115	Skier01	iOS_High	SUVA	4.249886179	0.704037931
230115	Skier01	iOS_High	SUVA	4.039702992	0.506780889
230115	Skier01	iOS_High	SUVA	4.952252597	0.749984897
230115	Skier01	iOS_High	SUVA	6.489024965	1.165927234
230115	Skier01	iOS_High	SUVA	8.292488445	0.545774522
230115	Skier01	iOS_High	SUVA	6.071201232	0.265676802
230115	Skier01	iOS_High	SUVA	5.86458907	1.415902493
230115	Skier01	iOS_High	SUVA	6.399548948	2.416119077
230115	Skier01	iOS_High	SUVA	7.524040467	0.275089913
230115	Skier01	iOS_High	SUVA	3.970738544	3.914378713
230115	Skier01	iOS_High	SUVA	8.265024081	6.131812272
230115	Skier01	iOS_High	SUVA	11.07552724	2.972928978
230115	Skier01	iOS_High	SUVA	4.518912009	1.143242822
230115	Skier01	iOS_High	SUVA	4.066089083	0.523744047
230115	Skier01	iOS_High	SUVA	6.102486119	1.285693408
230115	Skier01	iOS_High	SUVA	6.49858481	0.753456633
230115	Skier01	iOS_High	SUVA	6.738810607	0.798105012
230115	Skier01	iOS_High	SUVA	6.626237091	0.107667036
230115	Skier01	iOS_High	SUVA	5.82969068	0.533762074
230115	Skier01	iOS_High	SUVA	6.834815611	0.777084333
230115	Skier01	iOS_High	SUVA	5.880620459	0.537405551
230115	Skier01	iOS_High	SUVA	5.37454623	0.998445055
230115	Skier01	iOS_High	SUVA	5.559446626	0.656457301
230115	Skier01	iOS_High	SUVA	5.128432005	0.03219656
230115	Skier01	iOS_High	SUVA	5.231656408	0.546685753
230115	Skier01	iOS_High	SUVA	6.174571801	0.77002327
230115	Skier01	iOS_High	SUVA	6.445370148	0.599456927
230115	Skier01	iOS_High	SUVA	6.04676537	0.220675893
230115	Skier01	iOS_High	SUVA	6.400545365	0.254160763
230115	Skier01	iOS_High	SUVA	6.113622472	0.079546154
230115	Skier01	iOS_High	SUVA	6.113254964	0.002925549
230115	Skier01	iOS_High	SUVA	7.735951404	0.282326529
230115	Skier01	iOS_High	SUVA	7.070109221	0.515505228
230115	Skier01	iOS_High	SUVA	4.747125165	0.114093235
230115	Skier01	iOS_High	SUVA	6.672066087	0.6313033
230115	Skier01	iOS_High	SUVA	5.065790505	0.283967441
230115	Skier01	iOS_High	SUVA	5.986744706	0.091494554
230115	Skier01	iOS_High	SUVA	5.741236753	0.295089444
230115	Skier01	iOS_High	SUVA	5.712524327	0.462380979
230115	Skier01	iOS_High	SUVA	7.133598888	0.597657658
230115	Skier01	iOS_High	SUVA	7.38252028	0.051279416
230115	Skier01	iOS_High	SUVA	7.542754334	0.105249196
230115	Skier01	iOS_High	SUVA	7.270301614	0.0189161
230115	Skier01	iOS_High	SUVA	6.968089451	0.31281438
230115	Skier01	iOS_High	SUVA	6.262179343	0.358916463
230115	Skier01	iOS_High	SUVA	4.795539221	0.294551398
230115	Skier01	iOS_High	SUVA	5.071949618	0.097771323
230115	Skier01	iOS_High	SUVA	4.77364245	0.799684511
230115	Skier01	iOS_High	SUVA	4.464853242	0.047448245
230115	Skier01	iOS_High	SUVA	4.273638925	0.010319924
230115	Skier01	iOS_High	SUVA	3.690645454	0.071798585
230115	Skier01	iOS_High	SUVA	3.962977361	0.04312593
230115	Skier01	iOS_High	SUVA	3.719291464	0.032499767
230115	Skier01	iOS_High	SUVA	4.186437288	0.13185164
230115	Skier01	iOS_High	SUVA	4.336797402	0.326392407
230115	Skier01	iOS_High	SUVA	3.74378256	0.404421156
230115	Skier01	iOS_High	SUVA	3.574938664	0.522361147
230115	Skier01	iOS_High	SUVA	3.276564293	0.398025397
230115	Skier01	iOS_High	SUVA	3.463152428	0.845903771
230115	Skier01	iOS_High	SUVA	3.762762214	0.107114221
230115	Skier01	iOS_High	SUVA	4.077501555	0.562343468
230115	Skier01	iOS_High	SUVA	4.357512781	0.302894054
230115	Skier01	iOS_High	SUVA	3.243084891	0.453061692
230115	Skier01	iOS_High	SUVA	2.949042093	0.319544681
230115	Skier01	iOS_High	SUVA	3.130791129	0.087604938
230115	Skier01	iOS_High	SUVA	3.644797517	0.173923036
230115	Skier01	iOS_High	SUVA	3.735092755	0.511649027
230115	Skier01	iOS_High	SUVA	3.869701461	0.562324311
230115	Skier01	iOS_High	SUVA	4.234713992	0.804617311
230115	Skier01	iOS_High	SUVA	2.373127896	0.064006034
230115	Skier01	iOS_High	SUVA	2.019601972	0.115149663
230115	Skier01	iOS_High	SUVA	2.259416251	0.444617129
230115	Skier01	iOS_High	SUVA	2.142442204	0.225665762
230115	Skier01	iOS_High	SUVA	2.10022643	0.902061856
230115	Skier01	iOS_High	SUVA	2.294892092	0.586963437
230115	Skier01	iOS_High	SUVA	3.2905216	0.64710135
230115	Skier01	iOS_High	SUVA	4.212624411	0.426368614
230115	Skier01	iOS_High	SUVA	4.077799181	0.21811998
230115	Skier01	iOS_High	SUVA	4.249601542	0.396517227
230115	Skier01	iOS_High	SUVA	4.585990189	0.061105744
230115	Skier01	iOS_High	SUVA	4.719441587	0.266699523
230115	Skier01	iOS_High	SUVA	4.957862291	0.114285473
230115	Skier01	iOS_High	SUVA	3.44203419	0.02229116
230115	Skier01	iOS_High	SUVA	3.051035057	0.564549196
230115	Skier01	iOS_High	SUVA	3.171135608	0.308348582
230115	Skier01	iOS_High	SUVA	2.775430425	0.396263728
230115	Skier01	iOS_High	SUVA	2.190674522	0.372495843
230115	Skier01	iOS_High	SUVA	2.333424131	0.167085262
230115	Skier01	iOS_High	SUVA	1.644570699	0.443124589
230115	Skier01	iOS_High	SUVA	1.191163702	0.548094312
230115	Skier01	iOS_High	SUVA	1.473926354	0.377843619
230115	Skier01	iOS_High	SUVA	2.886646544	0.639340016
230115	Skier01	iOS_High	SUVA	3.972796145	0.342046398
230115	Skier01	iOS_High	SUVA	3.991023823	1.1104974
230115	Skier01	iOS_High	SUVA	4.422905221	0.66552843
230115	Skier01	iOS_High	SUVA	5.934309006	0.515170434
230115	Skier01	iOS_High	SUVA	4.523957771	0.45558485
230115	Skier01	iOS_High	SUVA	3.628629719	0.420356847
230115	Skier01	iOS_High	SUVA	3.710582628	0.440020613
230115	Skier01	iOS_High	SUVA	4.519763141	0.363332495
230115	Skier01	iOS_High	SUVA	4.425491769	0.005249124
230115	Skier01	iOS_High	SUVA	3.76284906	0.443831215
230115	Skier01	iOS_High	SUVA	3.321292038	0.299798915
230115	Skier01	iOS_High	SUVA	4.165333239	0.741868706
230115	Skier01	iOS_High	SUVA	3.926206965	0.907512606
230115	Skier01	iOS_High	SUVA	4.449077962	0.97238138
230115	Skier01	iOS_High	SUVA	2.95547021	0.140799232
230115	Skier01	iOS_High	SUVA	2.215809308	0.875105957
230115	Skier01	iOS_High	SUVA	1.338362941	0.921179091
230115	Skier01	iOS_High	SUVA	2.985827936	0.642415745
230115	Skier01	iOS_High	SUVA	2.654749838	1.048593101
230115	Skier01	iOS_High	SUVA	3.47142914	0.862301741
230115	Skier01	iOS_High	SUVA	4.419319674	1.772454933
230115	Skier01	iOS_High	SUVA	3.692029822	1.002477495
230115	Skier01	iOS_High	SUVA	4.777329742	0.563596008
230115	Skier01	iOS_High	SUVA	3.573821983	0.290245259
230115	Skier01	iOS_High	SUVA	3.709475558	0.082258171
230115	Skier01	iOS_High	SUVA	3.737702841	1.046473729
230115	Skier01	iOS_High	SUVA	2.724838585	0.339653757
230115	Skier01	iOS_High	SUVA	3.667087107	1.114612622
230115	Skier01	iOS_High	SUVA	3.994269246	1.168478802
230115	Skier01	iOS_High	SUVA	3.591192001	0.082966941
230115	Skier01	iOS_High	SUVA	4.563604435	0.71407744
230115	Skier01	iOS_High	SUVA	4.114798224	0.074588852
230115	Skier01	iOS_High	SUVA	4.281881019	0.233785337
230115	Skier01	iOS_High	SUVA	4.394259215	0.203858861
230115	Skier01	iOS_High	SUVA	4.502325376	0.42081615
230115	Skier01	iOS_High	SUVA	4.152101124	1.1714046
230115	Skier01	iOS_High	SUVA	4.377463412	0.913967286
230115	Skier01	iOS_High	SUVA	5.136450941	0.807561646
230115	Skier01	iOS_High	SUVA	4.87427963	0.594268925
230115	Skier01	iOS_High	SUVA	3.146977282	0.020390405
230115	Skier01	iOS_High	SUVA	2.710742114	0.192072968
230115	Skier01	iOS_High	SUVA	3.321639878	0.536082869
230115	Skier01	iOS_High	SUVA	3.348162321	0.359365476
230115	Skier01	iOS_High	SUVA	4.192480557	0.312887515
230115	Skier01	iOS_High	SUVA	4.42507074	0.159450037
230115	Skier01	iOS_High	SUVA	4.058569835	0.060692153
230115	Skier01	iOS_High	SUVA	3.841745957	0.580807251
230115	Skier01	iOS_High	SUVA	3.967245091	0.369673297
230115	Skier01	iOS_High	SUVA	3.795273179	0.56485936
230115	Skier01	iOS_High	SUVA	4.077539689	0.015099732
230115	Skier01	iOS_High	SUVA	3.789047743	0.205208715
230115	Skier01	iOS_High	SUVA	4.518434944	0.212763221
230115	Skier01	iOS_High	SUVA	3.393614065	0.128981932
230115	Skier01	iOS_High	SUVA	4.132025303	0.154968881
230115	Skier01	iOS_High	SUVA	4.456341033	0.342040674
230115	Skier01	iOS_High	SUVA	4.872469447	0.171415379
230115	Skier01	iOS_High	SUVA	4.355940461	0.009740004
230115	Skier01	iOS_High	SUVA	4.21109854	0.215739847
230115	Skier01	iOS_High	SUVA	4.705017639	0.384462423
230115	Skier01	iOS_High	SUVA	5.045941459	0.023801114
230115	Skier01	iOS_High	SUVA	5.046139827	0.076678274
230115	Skier01	iOS_High	SUVA	5.048628796	0.152496668
230115	Skier01	iOS_High	SUVA	5.299470584	0.275354181
230115	Skier01	iOS_High	SUVA	5.279345926	0.010620127
230115	Skier01	iOS_High	SUVA	5.151346538	0.183278492
230115	Skier01	iOS_High	SUVA	4.728912823	0.180555316
230115	Skier01	iOS_High	SUVA	4.521662073	0.14681884
230115	Skier01	iOS_High	SUVA	5.028456043	0.323359169
230115	Skier01	iOS_High	SUVA	5.488364118	0.054579998
230115	Skier01	iOS_High	SUVA	4.955290347	0.399358428
230115	Skier01	iOS_High	SUVA	4.555590412	0.400635712
230115	Skier01	iOS_High	SUVA	3.64575744	0.43591573
230115	Skier01	iOS_High	SUVA	4.326826598	0.719796233
230115	Skier01	iOS_High	SUVA	4.460803366	0.215963993
230115	Skier01	iOS_High	SUVA	4.639044242	0.038356643
230115	Skier01	iOS_High	SUVA	4.240671707	0.072255454
230115	Skier01	iOS_High	SUVA	5.044446597	0.722760995
230115	Skier01	iOS_High	SUVA	5.393906617	0.485640778
230115	Skier01	iOS_High	SUVA	4.970861875	0.030231948
230115	Skier01	iOS_High	SUVA	4.66782456	0.227933655
230115	Skier01	iOS_High	SUVA	5.371263259	0.964870741
230115	Skier01	iOS_High	SUVA	6.496508343	0.870323286
230115	Skier01	iOS_High	SUVA	6.567659142	0.307216283
230115	Skier01	iOS_High	SUVA	5.769338034	0.623084417
230115	Skier01	iOS_High	SUVA	5.039130298	1.085063402
230115	Skier01	iOS_High	SUVA	3.703305681	1.045550014
230115	Skier01	iOS_High	SUVA	3.948307104	1.774809486
230115	Skier01	iOS_High	SUVA	3.807660451	2.115302146
230115	Skier01	iOS_High	SUVA	5.095940098	0.968745792
230115	Skier01	iOS_High	SUVA	4.884516321	0.153906769
230115	Skier01	iOS_High	SUVA	4.977316495	0.38535199
230115	Skier01	iOS_High	SUVA	4.569408499	0.71024476
230115	Skier01	iOS_High	SUVA	4.735496913	0.385836139
230115	Skier01	iOS_High	SUVA	4.972466715	0.128756483
230115	Skier01	iOS_High	SUVA	4.988962998	0.202102691
230115	Skier01	iOS_High	SUVA	4.935060207	0.265228377
230115	Skier01	iOS_High	SUVA	3.212049237	0.09017847
230115	Skier01	iOS_High	SUVA	2.852043319	0.125289843
230115	Skier01	iOS_High	SUVA	2.811362598	1.202275764
230115	Skier01	iOS_High	SUVA	2.685790377	0.501730847
230115	Skier01	iOS_High	SUVA	3.528681961	0.830492806
230115	Skier01	iOS_High	SUVA	4.527167664	0.351855965
230115	Skier01	iOS_High	SUVA	4.003946925	0.02543474
230115	Skier01	iOS_High	SUVA	3.700176092	0.696407714
230115	Skier01	iOS_High	SUVA	4.29882176	0.779337023
230115	Skier01	iOS_High	SUVA	4.193654274	0.15583379
230115	Skier01	iOS_High	SUVA	3.322506107	0.294326214
230115	Skier01	iOS_High	SUVA	3.120273861	0.170991718
230115	Skier01	iOS_High	SUVA	4.671389208	1.434148443
230115	Skier01	iOS_High	SUVA	5.842291649	0.507712785
230115	Skier01	iOS_High	SUVA	5.31978103	0.277746256
230115	Skier01	iOS_High	SUVA	4.596048618	0.217595979
230115	Skier01	iOS_High	SUVA	4.88273274	0.601349756
230115	Skier01	iOS_High	SUVA	5.177323903	0.093751883
230115	Skier01	iOS_High	SUVA	6.028879454	0.533428621
230115	Skier01	iOS_High	SUVA	7.048525086	0.758390549
230115	Skier01	iOS_High	SUVA	5.831447378	0.261179351
230115	Skier01	iOS_High	SUVA	6.416201789	0.257902205
230115	Skier01	iOS_High	SUVA	7.07435856	0.132328153
230115	Skier01	iOS_High	SUVA	5.416408517	0.65601021
230115	Skier01	iOS_High	SUVA	5.057782663	0.442232026
230115	Skier01	iOS_High	SUVA	5.374006155	0.02507627
230115	Skier01	iOS_High	SUVA	5.17461184	0.302865697
230115	Skier01	iOS_High	SUVA	5.892242388	0.673111675
230115	Skier01	iOS_High	SUVA	5.024358752	0.189970564
230115	Skier01	iOS_High	SUVA	5.691820402	0.407275962
230115	Skier01	iOS_High	SUVA	4.752426116	0.000136275
230115	Skier01	iOS_High	SUVA	3.986061069	0.2298091
230115	Skier01	iOS_High	SUVA	5.098453976	0.072833664
230115	Skier01	iOS_High	SUVA	4.971616839	0.361916294
230115	Skier01	iOS_High	SUVA	4.587535372	0.181895717
230115	Skier01	iOS_High	SUVA	4.970069529	0.334593375
230115	Skier01	iOS_High	SUVA	5.203205165	0.82246132
230115	Skier01	iOS_High	SUVA	5.371564084	0.619924968
230115	Skier01	iOS_High	SUVA	6.161000303	0.231842317
230115	Skier01	iOS_High	SUVA	6.034790176	0.251759069
230115	Skier01	iOS_High	SUVA	6.800023517	0.028850931
230115	Skier01	iOS_High	SUVA	5.808046153	0.167501984
230115	Skier01	iOS_High	SUVA	6.339053418	0.632902487
230115	Skier01	iOS_High	SUVA	6.002163821	0.899974166
230115	Skier01	iOS_High	SUVA	5.966622617	0.425168916
230115	Skier01	iOS_High	SUVA	7.32543035	1.318686344
230115	Skier01	iOS_High	SUVA	7.98785164	1.688235755
230115	Skier01	iOS_High	SUVA	6.808409038	1.194727986
230115	Skier01	iOS_High	SUVA	7.476315313	0.424162069
230115	Skier01	iOS_High	SUVA	8.620401072	1.028242624
230115	Skier01	iOS_High	SUVA	8.591892089	1.984933948
230115	Skier01	iOS_High	SUVA	6.590868306	1.295999497
230115	Skier01	iOS_High	SUVA	4.269833206	0.150438952
230115	Skier01	iOS_High	SUVA	1.026041435	0.083196939
230115	Skier01	iOS_High	SUVA	0.523134763	0.101323219
230115	Skier01	iOS_High	SUVA	0.395032238	0.018614767
230115	Skier01	iOS_High	SUVA	0.925873741	0.233098502
230115	Skier01	iOS_High	SUVA	1.315031631	0.59541602
230115	Skier01	iOS_High	SUVA	1.266587226	0.185782549
230115	Skier01	iOS_High	SUVA	2.026415524	0.33656954
230115	Skier01	iOS_High	SUVA	2.039454131	0.413720943
230115	Skier01	iOS_High	SUVA	2.183967209	0.360172689
230115	Skier01	iOS_High	SUVA	2.459135241	0.225711196
230115	Skier01	iOS_High	SUVA	2.794093543	0.05252766
230115	Skier01	iOS_High	SUVA	2.783630946	0.156206855
230115	Skier01	iOS_High	SUVA	2.834701512	0.009214838
230115	Skier01	iOS_High	SUVA	2.760001931	0.079016909
230115	Skier01	iOS_High	SUVA	2.773022792	0.047333708
230115	Skier01	iOS_High	SUVA	2.636501349	0.004472781
230115	Skier01	iOS_High	SUVA	3.187066198	0.009998216
230115	Skier01	iOS_High	SUVA	3.118424534	0.052211511
230115	Skier01	iOS_High	SUVA	3.913927713	0.137069119
230115	Skier01	iOS_High	SUVA	4.342822344	0.120023245
230115	Skier01	iOS_High	SUVA	5.094189352	0.197885653
230115	Skier01	iOS_High	SUVA	4.709084084	0.412710481
230115	Skier01	iOS_High	SUVA	8.912845364	0.220062188
230115	Skier01	iOS_High	SUVA	4.353178568	0.492439976
230115	Skier01	iOS_High	SUVA	4.030472807	0.399178874
230115	Skier01	iOS_High	SUVA	4.328132646	0.058610858
230115	Skier01	iOS_High	SUVA	4.331463969	0.455458637
230115	Skier01	iOS_High	SUVA	5.765835223	0.016363451
230115	Skier01	iOS_High	SUVA	6.469190228	0.845637915
230115	Skier01	iOS_High	SUVA	4.376757814	0.960441239
230115	Skier01	iOS_High	SUVA	4.72373528	0.226733631
230115	Skier01	iOS_High	SUVA	3.671449666	0.327105337
230115	Skier01	iOS_High	SUVA	3.794558911	0.455939256
230115	Skier01	iOS_High	SUVA	3.158593942	0.299761282
230115	Skier01	iOS_High	SUVA	5.140583184	0.680580275
230115	Skier01	iOS_High	SUVA	3.349062767	0.083574947
230115	Skier01	iOS_High	SUVA	6.112621059	0.178964426
230115	Skier01	iOS_High	SUVA	4.061386464	0.724251279
230115	Skier01	iOS_High	SUVA	3.817484641	0.78298283
230115	Skier01	iOS_High	SUVA	5.122039759	0.429551095
230115	Skier01	iOS_High	SUVA	5.981507682	0.212998206
230115	Skier01	iOS_High	SUVA	8.042056587	1.039040299
230115	Skier01	iOS_High	SUVA	5.982505861	0.725770468
230115	Skier01	iOS_High	SUVA	4.778577447	0.344163561
230115	Skier01	iOS_High	SUVA	5.56017182	1.22487291
230115	Skier01	iOS_High	SUVA	3.852905295	0.726366724
230115	Skier01	iOS_High	SUVA	3.235359811	1.064340532
230115	Skier01	iOS_High	SUVA	6.846105893	0.783224861
230115	Skier01	iOS_High	SUVA	6.109690614	0.674799726
230115	Skier01	iOS_High	SUVA	1.243962528	0.49570859
230115	Skier01	iOS_High	SUVA	0.834074134	0.527877668
230115	Skier01	iOS_High	SUVA	0.927866753	0.028968031
230115	Skier01	iOS_High	SUVA	0.396083526	0.019517186
230115	Skier01	iOS_High	SUVA	0.449877114	0.688016077
230115	Skier01	iOS_High	SUVA	1.45711496	0.933953558
230115	Skier01	iOS_High	SUVA	2.623759762	1.118905378
230115	Skier01	iOS_High	SUVA	3.323897214	0.168371554
230115	Skier01	iOS_High	SUVA	3.756188361	1.046525307
230115	Skier01	iOS_High	SUVA	5.311447427	0.438644089
230115	Skier01	iOS_High	SUVA	5.025269164	0.396410334
230115	Skier01	iOS_High	SUVA	5.828293016	0.447316913
230115	Skier01	iOS_High	SUVA	4.203968692	0.620401191
230115	Skier01	iOS_High	SUVA	5.249666137	0.366128945
230115	Skier01	iOS_High	SUVA	5.574854858	0.313791096
230115	Skier01	iOS_High	SUVA	4.81962374	0.20173646
230115	Skier01	iOS_High	SUVA	5.469784583	0.586169692
230115	Skier01	iOS_High	SUVA	6.862399972	0.115828276
230115	Skier01	iOS_High	SUVA	5.761543443	0.645072732
230115	Skier01	iOS_High	SUVA	6.357126241	0.272253809
230115	Skier01	iOS_High	SUVA	5.586099435	0.18917197
230115	Skier01	iOS_High	SUVA	6.380528971	0.103308654
230115	Skier01	iOS_High	SUVA	6.647641097	0.416567365
230115	Skier01	iOS_High	SUVA	5.466237024	0.140047454
230115	Skier01	iOS_High	SUVA	6.819623012	0.937014837
230115	Skier01	iOS_High	SUVA	5.841709737	1.667592741
230115	Skier01	iOS_High	SUVA	7.163175689	0.503323672
230115	Skier01	iOS_High	SUVA	4.783752975	0.361657316
230115	Skier01	iOS_High	SUVA	4.983638739	0.684875773
230115	Skier01	iOS_High	SUVA	6.126420956	0.61952628
230115	Skier01	iOS_High	SUVA	4.522717641	0.224342337
230115	Skier01	iOS_High	SUVA	6.491265175	0.311242234
230115	Skier01	iOS_High	SUVA	6.321178985	0.272236207
230115	Skier01	iOS_High	SUVA	4.75308397	0.113528668
230115	Skier01	iOS_High	SUVA	5.454353983	0.513442311
230115	Skier01	iOS_High	SUVA	5.410870732	1.736448113
230115	Skier01	iOS_High	SUVA	5.756082388	0.858147173
230115	Skier01	iOS_High	SUVA	5.027230936	0.144378739
230115	Skier01	iOS_High	SUVA	4.79395634	0.133485595
230115	Skier01	iOS_High	SUVA	5.445316181	1.23789223
230115	Skier01	iOS_High	SUVA	6.777424869	0.73415502
230115	Skier01	iOS_High	SUVA	4.385826572	0.920519819
230115	Skier01	iOS_High	SUVA	5.729413933	1.475518439
230115	Skier01	iOS_High	SUVA	5.282949078	0.663380969
230115	Skier01	iOS_High	SUVA	6.728549065	1.091980221
230115	Skier01	iOS_High	SUVA	5.049567236	0.119706237
230115	Skier01	iOS_High	SUVA	2.596808912	0.127468549
230115	Skier01	iOS_High	SUVA	1.37246544	0.174061223
230115	Skier01	iOS_High	SUVA	1.301970238	0.538165148
230115	Skier01	iOS_High	SUVA	1.296283294	0.127263634
230115	Skier01	iOS_High	SUVA	1.649719997	0.09695368
230115	Skier01	iOS_High	SUVA	2.367360982	0.62553327
230115	Skier01	iOS_High	SUVA	1.61109674	0.502582227
230115	Skier01	iOS_High	SUVA	2.198008292	0.01385767
230115	Skier01	iOS_High	SUVA	2.047512501	0.143861644
230115	Skier01	iOS_High	SUVA	2.190393262	0.728368681
230115	Skier01	iOS_High	SUVA	3.213188097	0.684320825
230115	Skier01	iOS_High	SUVA	4.154113338	0.353720821
230115	Skier01	iOS_High	SUVA	3.646716538	0.08712043
230115	Skier01	iOS_High	SUVA	4.695007421	0.526865824
230115	Skier01	iOS_High	SUVA	4.522422176	0.265408988
230115	Skier01	iOS_High	SUVA	5.377720172	0.581675107
230115	Skier01	iOS_High	SUVA	5.318106859	0.482742251
230115	Skier01	iOS_High	SUVA	5.309147369	0.752227025
230115	Skier01	iOS_High	SUVA	4.608031569	0.087025245
230115	Skier01	iOS_High	SUVA	5.523303738	0.273681
230115	Skier01	iOS_High	SUVA	5.541643302	0.050813739
230115	Skier01	iOS_High	SUVA	5.10794375	0.450244987
230115	Skier01	iOS_High	SUVA	10.18575976	1.086622416
230115	Skier01	iOS_High	SUVA	11.50932903	1.006386419
230115	Skier01	iOS_High	SUVA	10.76889124	0.298467386
230115	Skier01	iOS_High	SUVA	13.95599656	0.258404873
230115	Skier01	iOS_High	SUVA	11.96628403	0.634974853
230115	Skier01	iOS_High	SUVA	15.37897576	2.080430526
230115	Skier01	iOS_High	SUVA	4.779582584	1.559331184
230115	Skier01	iOS_High	SUVA	4.003377164	0.347106614
230115	Skier01	iOS_High	SUVA	5.208332437	1.328326821
230115	Skier01	iOS_High	SUVA	4.576634254	0.655820386
230115	Skier01	iOS_High	SUVA	5.041916703	0.663358138
230115	Skier01	iOS_High	SUVA	3.70638786	1.535029814
230115	Skier01	iOS_High	SUVA	2.293195329	1.467764952
230115	Skier01	iOS_High	SUVA	0.94785621	0.154317818
230115	Skier01	iOS_High	SUVA	1.120613222	0.214354477
230115	Skier01	iOS_High	SUVA	0.699544109	0.32648135
230115	Skier01	iOS_High	SUVA	0.324667795	1.318690814
230115	Skier01	iOS_High	SUVA	0.181785053	0.141863513
230115	Skier01	iOS_High	SUVA	0.814424607	0.981207464
230115	Skier01	iOS_High	SUVA	3.150455324	1.319241809
230115	Skier01	iOS_High	SUVA	2.418447027	0.160337547
230115	Skier01	iOS_High	SUVA	3.044332281	0.077222899
230115	Skier01	iOS_High	SUVA	2.46112531	0.328752796
230115	Skier01	iOS_High	SUVA	2.916130875	0.101443597
230115	Skier01	iOS_High	SUVA	3.524811444	0.228286949
230115	Skier01	iOS_High	SUVA	3.857911462	0.20379654
230115	Skier01	iOS_High	SUVA	3.013319648	0.486551553
230115	Skier01	iOS_High	SUVA	4.285814373	0.464121007
230115	Skier01	iOS_High	SUVA	3.118863004	0.227584302
230115	Skier01	iOS_High	SUVA	3.210504085	0.169762879
230115	Skier01	iOS_High	SUVA	3.201592663	0.454709454
230115	Skier01	iOS_High	SUVA	2.686175578	0.131272845
230115	Skier01	iOS_High	SUVA	4.227548138	0.213888376
230115	Skier01	iOS_High	SUVA	3.190064931	0.577688553
230115	Skier01	iOS_High	SUVA	3.283965348	0.02713326
230115	Skier01	iOS_High	SUVA	3.726824175	0.607944484
230115	Skier01	iOS_High	SUVA	4.877317677	0.304359957
230115	Skier01	iOS_High	SUVA	5.573658779	0.303903895
230115	Skier01	iOS_High	SUVA	4.123431816	0.010900017
230115	Skier01	iOS_High	SUVA	4.424621618	0.425748169
230115	Skier01	iOS_High	SUVA	6.08076476	1.152660104
230115	Skier01	iOS_High	SUVA	5.002931202	0.373582771
230115	Skier01	iOS_High	SUVA	3.617081261	0.834831074
230115	Skier01	iOS_High	SUVA	1.268753831	0.644976682
230115	Skier01	iOS_High	SUVA	0.607413358	0.117261268
230115	Skier01	iOS_High	SUVA	0.640447801	0.341825232
230115	Skier01	iOS_High	SUVA	0.176854527	0.411057265
230115	Skier01	iOS_High	SUVA	0.87746618	0.516390321
230115	Skier01	iOS_High	SUVA	1.260282164	0.045943996
230115	Skier01	iOS_High	SUVA	0.919482696	0.171258273
230115	Skier01	iOS_High	SUVA	0.670325722	0.591298072
230115	Skier01	iOS_High	SUVA	1.309620256	1.734022713
230115	Skier01	iOS_High	SUVA	2.921435843	3.766139954
230115	Skier01	iOS_High	SUVA	16.72597062	3.437669601
230115	Skier01	iOS_High	SUVA	15.41791742	2.526716796
230115	Skier01	iOS_High	SUVA	14.32085733	1.375585311
230115	Skier01	iOS_High	SUVA	16.40923774	2.044800118
230115	Skier01	iOS_High	SUVA	5.268709955	1.144896225
230115	Skier01	iOS_High	SUVA	5.416441979	0.181469845
[truncated: 47,497 more rows]
